# Supplementary material for: Triple sulfur-oxygen-strontium isotopes probabilistic geographic assignment of archaeological remains using a novel sulfur isoscape of western Europe
Source: PLoS One. 2021 May 5;16(5):e0250383. doi: 10.1371/journal.pone.0250383 (PMC8099095; doi:10.1371/journal.pone.0250383)
Supplement: S1 Dataset — (XLSX) [file pone.0250383.s003.xlsx]

## Sheet: S database complete_RC
Number	Country	Location	Species	δ34S	SD	δ13C	δ15N	Long	Lat	Distance to the coast (km)	GPS coordinate precision	Ref	period	GPS coordinate source
62	Roumania	Sarata Monteuru	human	-2.6		-20.5	8.4	45.1461	26.6431	170	few meters	Aguraiuja 2017	Bronze Age	google map
62	Roumania	Sarata Monteuru	human	-1.6		-19.7	8.3	45.1461	26.6431	170	few meters	Aguraiuja 2017	Bronze Age	google map
62	Roumania	Sarata Monteuru	human	0.1		-19.3	10.7	45.1461	26.6431	170	few meters	Aguraiuja 2017	Bronze Age	google map
62	Roumania	Sarata Monteuru	human	0.2		-19.6	7.5	45.1461	26.6431	170	few meters	Aguraiuja 2017	Bronze Age	google map
62	Roumania	Sarata Monteuru	human	0.3		-20.4	7.8	45.1461	26.6431	170	few meters	Aguraiuja 2017	Bronze Age	google map
62	Roumania	Sarata Monteuru	human	0.5		-19.8	10	45.1461	26.6431	170	few meters	Aguraiuja 2017	Bronze Age	google map
62	Roumania	Sarata Monteuru	human	0.7		-19.1	10.8	45.1461	26.6431	170	few meters	Aguraiuja 2017	Bronze Age	google map
62	Roumania	Sarata Monteuru	human	1.6		-20.2	8.3	45.1461	26.6431	170	few meters	Aguraiuja 2017	Bronze Age	google map
62	Roumania	Sarata Monteuru	human	1.7		-20.3	7.9	45.1461	26.6431	170	few meters	Aguraiuja 2017	Bronze Age	google map
62	Roumania	Sarata Monteuru	human	1.9		-19.9	10.9	45.1461	26.6431	170	few meters	Aguraiuja 2017	Bronze Age	google map
62	Roumania	Sarata Monteuru	human	2.1		-19.9	8.4	45.1461	26.6431	170	few meters	Aguraiuja 2017	Bronze Age	google map
62	Roumania	Sarata Monteuru	human	2.2		-20.5	8.8	45.1461	26.6431	170	few meters	Aguraiuja 2017	Bronze Age	google map
62	Roumania	Sarata Monteuru	human	2.3		-19.5	8	45.1461	26.6431	170	few meters	Aguraiuja 2017	Bronze Age	google map
62	Roumania	Sarata Monteuru	human	2.4		-20.3	7.3	45.1461	26.6431	170	few meters	Aguraiuja 2017	Bronze Age	google map
62	Roumania	Sarata Monteuru	human	2.4		-20.4	8.8	45.1461	26.6431	170	few meters	Aguraiuja 2017	Bronze Age	google map
62	Roumania	Sarata Monteuru	human	2.8		-20	8	45.1461	26.6431	170	few meters	Aguraiuja 2017	Bronze Age	google map
62	Roumania	Sarata Monteuru	human	2.8		-19.9	9.7	45.1461	26.6431	170	few meters	Aguraiuja 2017	Bronze Age	google map
62	Roumania	Sarata Monteuru	human	3		-20.6	7.5	45.1461	26.6431	170	few meters	Aguraiuja 2017	Bronze Age	google map
62	Roumania	Sarata Monteuru	human	3		-19.2	8.7	45.1461	26.6431	170	few meters	Aguraiuja 2017	Bronze Age	google map
62	Roumania	Sarata Monteuru	human	3.1		-20.1	8.2	45.1461	26.6431	170	few meters	Aguraiuja 2017	Bronze Age	google map
62	Roumania	Sarata Monteuru	human	3.1		-19.7	10.5	45.1461	26.6431	170	few meters	Aguraiuja 2017	Bronze Age	google map
62	Roumania	Sarata Monteuru	human	3.2		-20.2	8.6	45.1461	26.6431	170	few meters	Aguraiuja 2017	Bronze Age	google map
62	Roumania	Sarata Monteuru	human	3.3		-20.6	8.1	45.1461	26.6431	170	few meters	Aguraiuja 2017	Bronze Age	google map
62	Roumania	Sarata Monteuru	human	3.4		-20.3	8.9	45.1461	26.6431	170	few meters	Aguraiuja 2017	Bronze Age	google map
62	Roumania	Sarata Monteuru	human	3.6		-20.5	7.9	45.1461	26.6431	170	few meters	Aguraiuja 2017	Bronze Age	google map
62	Roumania	Sarata Monteuru	human	3.9		-19.9	8.3	45.1461	26.6431	170	few meters	Aguraiuja 2017	Bronze Age	google map
64	Estonia	Kaberla cementery	human	-0.4		-19.6	9.9	59.4321	24.7437	5.4	few 100 m	Aguraiuja-Lätti, Lõugas 2019	medieval rural	city mine
64	Estonia	Kaberla cementery	human	-0.2		-19.7	10.3	59.4321	24.7437	5.4	few 100 m	Aguraiuja-Lätti, Lõugas 2019	medieval rural	city mine
64	Estonia	Kaberla cementery	human	0.5		-20	10	59.4321	24.7437	5.4	few 100 m	Aguraiuja-Lätti, Lõugas 2019	medieval rural	city mine
64	Estonia	Kaberla cementery	human	1.2		-20	9.5	59.4321	24.7437	5.4	few 100 m	Aguraiuja-Lätti, Lõugas 2019	medieval rural	city mine
64	Estonia	Kaberla cementery	human	1.6		-20	10.9	59.4321	24.7437	5.4	few 100 m	Aguraiuja-Lätti, Lõugas 2019	medieval rural	city mine
64	Estonia	Kaberla cementery	human	1.8		-20	9.4	59.4321	24.7437	5.4	few 100 m	Aguraiuja-Lätti, Lõugas 2019	medieval rural	city mine
64	Estonia	Kaberla cementery	human	2.5		-19.8	10.7	59.4321	24.7437	5.4	few 100 m	Aguraiuja-Lätti, Lõugas 2019	medieval rural	city mine
64	Estonia	Kaberla cementery	human	3.2		-20.1	10.3	59.4321	24.7437	5.4	few 100 m	Aguraiuja-Lätti, Lõugas 2019	medieval rural	city mine
64	Estonia	Kaberla cementery	human	3.5		-19.9	10.2	59.4321	24.7437	5.4	few 100 m	Aguraiuja-Lätti, Lõugas 2019	medieval rural	city mine
64	Estonia	Kaberla cementery	human	4		-19.8	10	59.4321	24.7437	5.4	few 100 m	Aguraiuja-Lätti, Lõugas 2019	medieval rural	city mine
64	Estonia	Kaberla cementery	human	4.4		-19.9	11.9	59.4321	24.7437	5.4	few 100 m	Aguraiuja-Lätti, Lõugas 2019	medieval rural	city mine
64	Estonia	Kaberla cementery	human	4.8		-19.9	10.3	59.4321	24.7437	5.4	few 100 m	Aguraiuja-Lätti, Lõugas 2019	medieval rural	city mine
64	Estonia	Kaberla cementery	human	4.8		-19.4	11.1	59.4321	24.7437	5.4	few 100 m	Aguraiuja-Lätti, Lõugas 2019	medieval rural	city mine
64	Estonia	Kaberla cementery	human	4.9		-20	10.2	59.4321	24.7437	5.4	few 100 m	Aguraiuja-Lätti, Lõugas 2019	medieval rural	city mine
64	Estonia	Kaberla cementery	human	5		-20.2	9.2	59.4321	24.7437	5.4	few 100 m	Aguraiuja-Lätti, Lõugas 2019	medieval rural	city mine
64	Estonia	Kaberla cementery	human	5.1		-20	9.6	59.4321	24.7437	5.4	few 100 m	Aguraiuja-Lätti, Lõugas 2019	medieval rural	city mine
64	Estonia	Kaberla cementery	human	5.2		-20	10	59.4321	24.7437	5.4	few 100 m	Aguraiuja-Lätti, Lõugas 2019	medieval rural	city mine
64	Estonia	Kaberla cementery	human	5.3		-19.8	11.7	59.4321	24.7437	5.4	few 100 m	Aguraiuja-Lätti, Lõugas 2019	medieval rural	city mine
64	Estonia	Kaberla cementery	human	5.5		-20.2	9.6	59.4321	24.7437	5.4	few 100 m	Aguraiuja-Lätti, Lõugas 2019	medieval rural	city mine
64	Estonia	Kaberla cementery	human	5.5		-19.6	9.8	59.4321	24.7437	5.4	few 100 m	Aguraiuja-Lätti, Lõugas 2019	medieval rural	city mine
64	Estonia	Kaberla cementery	human	5.5		-19.6	11.5	59.4321	24.7437	5.4	few 100 m	Aguraiuja-Lätti, Lõugas 2019	medieval rural	city mine
64	Estonia	Kaberla cementery	human	5.9		-19.2	11.1	59.4321	24.7437	5.4	few 100 m	Aguraiuja-Lätti, Lõugas 2019	medieval rural	city mine
64	Estonia	Kaberla cementery	human	6.1		-19.6	9.9	59.4321	24.7437	5.4	few 100 m	Aguraiuja-Lätti, Lõugas 2019	medieval rural	city mine
64	Estonia	Kaberla cementery	human	6.2		-19.7	9.9	59.4321	24.7437	5.4	few 100 m	Aguraiuja-Lätti, Lõugas 2019	medieval rural	city mine
64	Estonia	Kaberla cementery	human	6.3		-19.6	10.5	59.4321	24.7437	5.4	few 100 m	Aguraiuja-Lätti, Lõugas 2019	medieval rural	city mine
64	Estonia	Kaberla cementery	human	6.4		-19.6	10.7	59.4321	24.7437	5.4	few 100 m	Aguraiuja-Lätti, Lõugas 2019	medieval rural	city mine
64	Estonia	Kaberla cementery	human	6.8		-19.3	10.8	59.4321	24.7437	5.4	few 100 m	Aguraiuja-Lätti, Lõugas 2019	medieval rural	city mine
64	Estonia	Kaberla cementery	human	8.4		-20.2	9.2	59.4321	24.7437	5.4	few 100 m	Aguraiuja-Lätti, Lõugas 2019	medieval rural	city mine
64	Estonia	Kaberla cementery	human	9.3		-19.4	12.1	59.4321	24.7437	5.4	few 100 m	Aguraiuja-Lätti, Lõugas 2019	medieval rural	city mine
63	Estonia	Santa Barbara	human	2.5		-20.2	10.2	59.4321	24.7437	3.5	few meters	Aguraiuja-Lätti, Lõugas 2019	medieval urban	google map
63	Estonia	Santa Barbara	human	3.4		-19.2	10.5	59.4321	24.7437	3.5	few meters	Aguraiuja-Lätti, Lõugas 2019	medieval urban	google map
63	Estonia	Santa Barbara	human	4.2		-20.1	11.5	59.4321	24.7437	3.5	few meters	Aguraiuja-Lätti, Lõugas 2019	medieval urban	google map
63	Estonia	Santa Barbara	human	4.5		-20.3	10.7	59.4321	24.7437	3.5	few meters	Aguraiuja-Lätti, Lõugas 2019	medieval urban	google map
63	Estonia	Santa Barbara	human	5.1		-20.1	10.3	59.4321	24.7437	3.5	few meters	Aguraiuja-Lätti, Lõugas 2019	medieval urban	google map
63	Estonia	Santa Barbara	human	5.1		-19.5	10.7	59.4321	24.7437	3.5	few meters	Aguraiuja-Lätti, Lõugas 2019	medieval urban	google map
63	Estonia	Santa Barbara	human	5.4		-20	10.2	59.4321	24.7437	3.5	few meters	Aguraiuja-Lätti, Lõugas 2019	medieval urban	google map
63	Estonia	Santa Barbara	human	5.5		-19.7	11.1	59.4321	24.7437	3.5	few meters	Aguraiuja-Lätti, Lõugas 2019	medieval urban	google map
63	Estonia	Santa Barbara	human	5.8		-20.3	10.6	59.4321	24.7437	3.5	few meters	Aguraiuja-Lätti, Lõugas 2019	medieval urban	google map
63	Estonia	Santa Barbara	human	5.8		-20.1	10.9	59.4321	24.7437	3.5	few meters	Aguraiuja-Lätti, Lõugas 2019	medieval urban	google map
63	Estonia	Santa Barbara	human	6		-19.4	12	59.4321	24.7437	3.5	few meters	Aguraiuja-Lätti, Lõugas 2019	medieval urban	google map
63	Estonia	Santa Barbara	human	6.1		-20.3	9.7	59.4321	24.7437	3.5	few meters	Aguraiuja-Lätti, Lõugas 2019	medieval urban	google map
63	Estonia	Santa Barbara	human	6.1		-19.8	11.1	59.4321	24.7437	3.5	few meters	Aguraiuja-Lätti, Lõugas 2019	medieval urban	google map
63	Estonia	Santa Barbara	human	6.8		-19.9	12.2	59.4321	24.7437	3.5	few meters	Aguraiuja-Lätti, Lõugas 2019	medieval urban	google map
63	Estonia	Santa Barbara	human	7		-19.5	11.4	59.4321	24.7437	3.5	few meters	Aguraiuja-Lätti, Lõugas 2019	medieval urban	google map
63	Estonia	Santa Barbara	human	7.2		-19.7	11.1	59.4321	24.7437	3.5	few meters	Aguraiuja-Lätti, Lõugas 2019	medieval urban	google map
63	Estonia	Santa Barbara	human	7.2		-19.5	11.9	59.4321	24.7437	3.5	few meters	Aguraiuja-Lätti, Lõugas 2019	medieval urban	google map
63	Estonia	Santa Barbara	human	7.3		-20.8	11.2	59.4321	24.7437	3.5	few meters	Aguraiuja-Lätti, Lõugas 2019	medieval urban	google map
63	Estonia	Santa Barbara	human	7.5		-22	8.8	59.4321	24.7437	3.5	few meters	Aguraiuja-Lätti, Lõugas 2019	medieval urban	google map
63	Estonia	Santa Barbara	human	7.5		-19.2	14.2	59.4321	24.7437	3.5	few meters	Aguraiuja-Lätti, Lõugas 2019	medieval urban	google map
63	Estonia	Santa Barbara	human	7.6		-20.1	10.2	59.4321	24.7437	3.5	few meters	Aguraiuja-Lätti, Lõugas 2019	medieval urban	google map
63	Estonia	Santa Barbara	human	7.6		-20	11.1	59.4321	24.7437	3.5	few meters	Aguraiuja-Lätti, Lõugas 2019	medieval urban	google map
63	Estonia	Santa Barbara	human	7.6		-19.2	11.8	59.4321	24.7437	3.5	few meters	Aguraiuja-Lätti, Lõugas 2019	medieval urban	google map
63	Estonia	Santa Barbara	human	7.6		-19.1	12.8	59.4321	24.7437	3.5	few meters	Aguraiuja-Lätti, Lõugas 2019	medieval urban	google map
63	Estonia	Santa Barbara	human	7.8		-20.5	11.8	59.4321	24.7437	3.5	few meters	Aguraiuja-Lätti, Lõugas 2019	medieval urban	google map
63	Estonia	Santa Barbara	human	8		-19.8	10.8	59.4321	24.7437	3.5	few meters	Aguraiuja-Lätti, Lõugas 2019	medieval urban	google map
63	Estonia	Santa Barbara	human	9		-19.8	11.8	59.4321	24.7437	3.5	few meters	Aguraiuja-Lätti, Lõugas 2019	medieval urban	google map
63	Estonia	Santa Barbara	human	9.1		-20.6	10.6	59.4321	24.7437	3.5	few meters	Aguraiuja-Lätti, Lõugas 2019	medieval urban	google map
63	Estonia	Santa Barbara	human	10.3		-19.6	12.6	59.4321	24.7437	3.5	few meters	Aguraiuja-Lätti, Lõugas 2019	medieval urban	google map
63	Estonia	Santa Barbara	human	11.2		-20.6	11.2	59.4321	24.7437	3.5	few meters	Aguraiuja-Lätti, Lõugas 2019	medieval urban	google map
48	Sweden	Västeras	rooster	1.2		-21.3	12	59.6082	16.5465	75	exact	Ahlin Sundman 2018	medieval urban	https://geohack.toolforge.org/geohack.php?pagename=File:Dominikankonventet_i_V%C3%A4ster%C3%A5s_1500.JPG&params=059.608185_N_0016.546504_E_globe:Earth_type:camera_heading:84.00&language=en
48	Sweden	Västeras	human	1.3		-20.3	14.6	59.6082	16.5465	75	exact	Ahlin Sundman 2018	medieval urban	https://geohack.toolforge.org/geohack.php?pagename=File:Dominikankonventet_i_V%C3%A4ster%C3%A5s_1500.JPG&params=059.608185_N_0016.546504_E_globe:Earth_type:camera_heading:84.00&language=en
48	Sweden	Västeras	human	1.5		-21	14.4	59.6082	16.5465	75	exact	Ahlin Sundman 2018	medieval urban	https://geohack.toolforge.org/geohack.php?pagename=File:Dominikankonventet_i_V%C3%A4ster%C3%A5s_1500.JPG&params=059.608185_N_0016.546504_E_globe:Earth_type:camera_heading:84.00&language=en
48	Sweden	Västeras	wild boar	1.6		-22.2	8.8	59.6082	16.5465	75	exact	Ahlin Sundman 2018	medieval urban	https://geohack.toolforge.org/geohack.php?pagename=File:Dominikankonventet_i_V%C3%A4ster%C3%A5s_1500.JPG&params=059.608185_N_0016.546504_E_globe:Earth_type:camera_heading:84.00&language=en
48	Sweden	Västeras	human	1.8		-20	13.5	59.6082	16.5465	75	exact	Ahlin Sundman 2018	medieval urban	https://geohack.toolforge.org/geohack.php?pagename=File:Dominikankonventet_i_V%C3%A4ster%C3%A5s_1500.JPG&params=059.608185_N_0016.546504_E_globe:Earth_type:camera_heading:84.00&language=en
48	Sweden	Västeras	human	2		-20.4	12.8	59.6082	16.5465	75	exact	Ahlin Sundman 2018	medieval urban	https://geohack.toolforge.org/geohack.php?pagename=File:Dominikankonventet_i_V%C3%A4ster%C3%A5s_1500.JPG&params=059.608185_N_0016.546504_E_globe:Earth_type:camera_heading:84.00&language=en
48	Sweden	Västeras	sheep	2.4		-21	5.1	59.6082	16.5465	75	exact	Ahlin Sundman 2018	medieval urban	https://geohack.toolforge.org/geohack.php?pagename=File:Dominikankonventet_i_V%C3%A4ster%C3%A5s_1500.JPG&params=059.608185_N_0016.546504_E_globe:Earth_type:camera_heading:84.00&language=en
48	Sweden	Västeras	human	3.1		-20.1	14.1	59.6082	16.5465	75	exact	Ahlin Sundman 2018	medieval urban	https://geohack.toolforge.org/geohack.php?pagename=File:Dominikankonventet_i_V%C3%A4ster%C3%A5s_1500.JPG&params=059.608185_N_0016.546504_E_globe:Earth_type:camera_heading:84.00&language=en
48	Sweden	Västeras	human	3.5		-20.1	13.6	59.6082	16.5465	75	exact	Ahlin Sundman 2018	medieval urban	https://geohack.toolforge.org/geohack.php?pagename=File:Dominikankonventet_i_V%C3%A4ster%C3%A5s_1500.JPG&params=059.608185_N_0016.546504_E_globe:Earth_type:camera_heading:84.00&language=en
48	Sweden	Västeras	human	4.1		-20.3	13.6	59.6082	16.5465	75	exact	Ahlin Sundman 2018	medieval urban	https://geohack.toolforge.org/geohack.php?pagename=File:Dominikankonventet_i_V%C3%A4ster%C3%A5s_1500.JPG&params=059.608185_N_0016.546504_E_globe:Earth_type:camera_heading:84.00&language=en
48	Sweden	Västeras	human	4.2		-21.1	10.8	59.6082	16.5465	75	exact	Ahlin Sundman 2018	medieval urban	https://geohack.toolforge.org/geohack.php?pagename=File:Dominikankonventet_i_V%C3%A4ster%C3%A5s_1500.JPG&params=059.608185_N_0016.546504_E_globe:Earth_type:camera_heading:84.00&language=en
48	Sweden	Västeras	wild boar	4.3		-21.8	9.7	59.6082	16.5465	75	exact	Ahlin Sundman 2018	medieval urban	https://geohack.toolforge.org/geohack.php?pagename=File:Dominikankonventet_i_V%C3%A4ster%C3%A5s_1500.JPG&params=059.608185_N_0016.546504_E_globe:Earth_type:camera_heading:84.00&language=en
48	Sweden	Västeras	human	4.3		-20.2	13.8	59.6082	16.5465	75	exact	Ahlin Sundman 2018	medieval urban	https://geohack.toolforge.org/geohack.php?pagename=File:Dominikankonventet_i_V%C3%A4ster%C3%A5s_1500.JPG&params=059.608185_N_0016.546504_E_globe:Earth_type:camera_heading:84.00&language=en
48	Sweden	Västeras	rooster	4.6		-21.3	12.4	59.6082	16.5465	75	exact	Ahlin Sundman 2018	medieval urban	https://geohack.toolforge.org/geohack.php?pagename=File:Dominikankonventet_i_V%C3%A4ster%C3%A5s_1500.JPG&params=059.608185_N_0016.546504_E_globe:Earth_type:camera_heading:84.00&language=en
48	Sweden	Västeras	human	5		-19.8	13.3	59.6082	16.5465	75	exact	Ahlin Sundman 2018	medieval urban	https://geohack.toolforge.org/geohack.php?pagename=File:Dominikankonventet_i_V%C3%A4ster%C3%A5s_1500.JPG&params=059.608185_N_0016.546504_E_globe:Earth_type:camera_heading:84.00&language=en
48	Sweden	Västeras	human	5		-21	13.9	59.6082	16.5465	75	exact	Ahlin Sundman 2018	medieval urban	https://geohack.toolforge.org/geohack.php?pagename=File:Dominikankonventet_i_V%C3%A4ster%C3%A5s_1500.JPG&params=059.608185_N_0016.546504_E_globe:Earth_type:camera_heading:84.00&language=en
48	Sweden	Västeras	human	5.2		-20.7	13.2	59.6082	16.5465	75	exact	Ahlin Sundman 2018	medieval urban	https://geohack.toolforge.org/geohack.php?pagename=File:Dominikankonventet_i_V%C3%A4ster%C3%A5s_1500.JPG&params=059.608185_N_0016.546504_E_globe:Earth_type:camera_heading:84.00&language=en
48	Sweden	Västeras	human	5.4		-19.7	14.1	59.6082	16.5465	75	exact	Ahlin Sundman 2018	medieval urban	https://geohack.toolforge.org/geohack.php?pagename=File:Dominikankonventet_i_V%C3%A4ster%C3%A5s_1500.JPG&params=059.608185_N_0016.546504_E_globe:Earth_type:camera_heading:84.00&language=en
48	Sweden	Västeras	human	5.4		-20.4	14.3	59.6082	16.5465	75	exact	Ahlin Sundman 2018	medieval urban	https://geohack.toolforge.org/geohack.php?pagename=File:Dominikankonventet_i_V%C3%A4ster%C3%A5s_1500.JPG&params=059.608185_N_0016.546504_E_globe:Earth_type:camera_heading:84.00&language=en
48	Sweden	Västeras	human	5.9		-21	11.2	59.6082	16.5465	75	exact	Ahlin Sundman 2018	medieval urban	https://geohack.toolforge.org/geohack.php?pagename=File:Dominikankonventet_i_V%C3%A4ster%C3%A5s_1500.JPG&params=059.608185_N_0016.546504_E_globe:Earth_type:camera_heading:84.00&language=en
48	Sweden	Västeras	human	5.9		-20.7	12.3	59.6082	16.5465	75	exact	Ahlin Sundman 2018	medieval urban	https://geohack.toolforge.org/geohack.php?pagename=File:Dominikankonventet_i_V%C3%A4ster%C3%A5s_1500.JPG&params=059.608185_N_0016.546504_E_globe:Earth_type:camera_heading:84.00&language=en
48	Sweden	Västeras	roe deer	6.1		-21.5	7.9	59.6082	16.5465	75	exact	Ahlin Sundman 2018	medieval urban	https://geohack.toolforge.org/geohack.php?pagename=File:Dominikankonventet_i_V%C3%A4ster%C3%A5s_1500.JPG&params=059.608185_N_0016.546504_E_globe:Earth_type:camera_heading:84.00&language=en
48	Sweden	Västeras	human	6.4		-20.2	14.1	59.6082	16.5465	75	exact	Ahlin Sundman 2018	medieval urban	https://geohack.toolforge.org/geohack.php?pagename=File:Dominikankonventet_i_V%C3%A4ster%C3%A5s_1500.JPG&params=059.608185_N_0016.546504_E_globe:Earth_type:camera_heading:84.00&language=en
48	Sweden	Västeras	human	6.4		-19.8	14.3	59.6082	16.5465	75	exact	Ahlin Sundman 2018	medieval urban	https://geohack.toolforge.org/geohack.php?pagename=File:Dominikankonventet_i_V%C3%A4ster%C3%A5s_1500.JPG&params=059.608185_N_0016.546504_E_globe:Earth_type:camera_heading:84.00&language=en
48	Sweden	Västeras	human	7		-19.9	13.6	59.6082	16.5465	75	exact	Ahlin Sundman 2018	medieval urban	https://geohack.toolforge.org/geohack.php?pagename=File:Dominikankonventet_i_V%C3%A4ster%C3%A5s_1500.JPG&params=059.608185_N_0016.546504_E_globe:Earth_type:camera_heading:84.00&language=en
48	Sweden	Västeras	human	7.2		-20	14.4	59.6082	16.5465	75	exact	Ahlin Sundman 2018	medieval urban	https://geohack.toolforge.org/geohack.php?pagename=File:Dominikankonventet_i_V%C3%A4ster%C3%A5s_1500.JPG&params=059.608185_N_0016.546504_E_globe:Earth_type:camera_heading:84.00&language=en
48	Sweden	Västeras	human	7.5		-19.6	14.8	59.6082	16.5465	75	exact	Ahlin Sundman 2018	medieval urban	https://geohack.toolforge.org/geohack.php?pagename=File:Dominikankonventet_i_V%C3%A4ster%C3%A5s_1500.JPG&params=059.608185_N_0016.546504_E_globe:Earth_type:camera_heading:84.00&language=en
48	Sweden	Västeras	human	7.7		-21.1	11.4	59.6082	16.5465	75	exact	Ahlin Sundman 2018	medieval urban	https://geohack.toolforge.org/geohack.php?pagename=File:Dominikankonventet_i_V%C3%A4ster%C3%A5s_1500.JPG&params=059.608185_N_0016.546504_E_globe:Earth_type:camera_heading:84.00&language=en
48	Sweden	Västeras	human	7.8		-20.7	11.9	59.6082	16.5465	75	exact	Ahlin Sundman 2018	medieval urban	https://geohack.toolforge.org/geohack.php?pagename=File:Dominikankonventet_i_V%C3%A4ster%C3%A5s_1500.JPG&params=059.608185_N_0016.546504_E_globe:Earth_type:camera_heading:84.00&language=en
48	Sweden	Västeras	human	7.8		-19	13	59.6082	16.5465	75	exact	Ahlin Sundman 2018	medieval urban	https://geohack.toolforge.org/geohack.php?pagename=File:Dominikankonventet_i_V%C3%A4ster%C3%A5s_1500.JPG&params=059.608185_N_0016.546504_E_globe:Earth_type:camera_heading:84.00&language=en
48	Sweden	Västeras	human	9.3		-19.1	12.5	59.6082	16.5465	75	exact	Ahlin Sundman 2018	medieval urban	https://geohack.toolforge.org/geohack.php?pagename=File:Dominikankonventet_i_V%C3%A4ster%C3%A5s_1500.JPG&params=059.608185_N_0016.546504_E_globe:Earth_type:camera_heading:84.00&language=en
48	Sweden	Västeras	human	9.4		-18.5	13.2	59.6082	16.5465	75	exact	Ahlin Sundman 2018	medieval urban	https://geohack.toolforge.org/geohack.php?pagename=File:Dominikankonventet_i_V%C3%A4ster%C3%A5s_1500.JPG&params=059.608185_N_0016.546504_E_globe:Earth_type:camera_heading:84.00&language=en
48	Sweden	Västeras	human	9.4		-19.1	13.6	59.6082	16.5465	75	exact	Ahlin Sundman 2018	medieval urban	https://geohack.toolforge.org/geohack.php?pagename=File:Dominikankonventet_i_V%C3%A4ster%C3%A5s_1500.JPG&params=059.608185_N_0016.546504_E_globe:Earth_type:camera_heading:84.00&language=en
48	Sweden	Västeras	human	10		-20.6	12	59.6082	16.5465	75	exact	Ahlin Sundman 2018	medieval urban	https://geohack.toolforge.org/geohack.php?pagename=File:Dominikankonventet_i_V%C3%A4ster%C3%A5s_1500.JPG&params=059.608185_N_0016.546504_E_globe:Earth_type:camera_heading:84.00&language=en
48	Sweden	Västeras	human	11		-20.2	12	59.6082	16.5465	75	exact	Ahlin Sundman 2018	medieval urban	https://geohack.toolforge.org/geohack.php?pagename=File:Dominikankonventet_i_V%C3%A4ster%C3%A5s_1500.JPG&params=059.608185_N_0016.546504_E_globe:Earth_type:camera_heading:84.00&language=en
48	Sweden	Västeras	human	11.9		-19.5	12.4	59.6082	16.5465	75	exact	Ahlin Sundman 2018	medieval urban	https://geohack.toolforge.org/geohack.php?pagename=File:Dominikankonventet_i_V%C3%A4ster%C3%A5s_1500.JPG&params=059.608185_N_0016.546504_E_globe:Earth_type:camera_heading:84.00&language=en
48	Sweden	Västeras	human	13		-20.9	10.7	59.6082	16.5465	75	exact	Ahlin Sundman 2018	medieval urban	https://geohack.toolforge.org/geohack.php?pagename=File:Dominikankonventet_i_V%C3%A4ster%C3%A5s_1500.JPG&params=059.608185_N_0016.546504_E_globe:Earth_type:camera_heading:84.00&language=en
177	Switzerland	Theodul Glacier	human	6.1	0	-19.9	9.8	45.94	7.71	187.207	few 100 m	Alterauge et al. 2015	modern period, mountains
56	Sweden	Björka	human	2.8	0.2	-20.9	11.9	63.1718	17.6		exact	Anderson et al. 2016 ; Anderson 2006	late viking/early christian	https://commons.wikimedia.org/wiki/Category:Bj%C3%B6rk%C3%A5_gravf%C3%A4lt
57	Sweden	Björned	cow	-3.2	0.2	-22.5	4.4	63.0974	17.7562	8.89	about 200 m	Anderson et al. 2016 ; Anderson 2006	late viking/early christian	Björned
57	Sweden	Björned	human	-1.7		-20.9	11.5	63.0974	17.7562	8.89	about 200 m	Anderson et al. 2016 ; Anderson 2006	late viking/early christian	Björned
57	Sweden	Björned	deer	-1.1	0.3	-21.6	7.8	63.0974	17.7562	8.89	about 200 m	Anderson et al. 2016 ; Anderson 2006	late viking/early christian	Björned
57	Sweden	Björned	human	1.6	0.2	-21.2	13.2	63.0974	17.7562	8.89	about 200 m	Anderson et al. 2016 ; Anderson 2006	late viking/early christian	Björned
57	Sweden	Björned	human	2	0.2	-20.3	13.1	63.0974	17.7562	8.89	about 200 m	Anderson et al. 2016 ; Anderson 2006	late viking/early christian	Björned
57	Sweden	Björned	human	3	0.2	-21.4	12.2	63.0974	17.7562	8.89	about 200 m	Anderson et al. 2016 ; Anderson 2006	late viking/early christian	Björned
57	Sweden	Björned	human	3.2	0.2	-20.3	12.3	63.0974	17.7562	8.89	about 200 m	Anderson et al. 2016 ; Anderson 2006	late viking/early christian	Björned
57	Sweden	Björned	human	3.3	0.2	-19.6	12.5	63.0974	17.7562	8.89	about 200 m	Anderson et al. 2016 ; Anderson 2006	late viking/early christian	Björned
57	Sweden	Björned	human	3.7	0.1	-20.1	12.3	63.0974	17.7562	8.89	about 200 m	Anderson et al. 2016 ; Anderson 2006	late viking/early christian	Björned
57	Sweden	Björned	human	4	0.2	-19.9	12.9	63.0974	17.7562	8.89	about 200 m	Anderson et al. 2016 ; Anderson 2006	late viking/early christian	Björned
57	Sweden	Björned	human	4.5	0.1	-21	11.9	63.0974	17.7562	8.89	about 200 m	Anderson et al. 2016 ; Anderson 2006	late viking/early christian	Björned
57	Sweden	Björned	human	4.7	0.2	-21.4	12.3	63.0974	17.7562	8.89	about 200 m	Anderson et al. 2016 ; Anderson 2006	late viking/early christian	Björned
57	Sweden	Björned	human	5	0.2	-19.8	12.6	63.0974	17.7562	8.89	about 200 m	Anderson et al. 2016 ; Anderson 2006	late viking/early christian	Björned
57	Sweden	Björned	human	5.1	0.2	-20	12.7	63.0974	17.7562	8.89	about 200 m	Anderson et al. 2016 ; Anderson 2006	late viking/early christian	Björned
57	Sweden	Björned	human	5.1	0.2	-20.8	13.5	63.0974	17.7562	8.89	about 200 m	Anderson et al. 2016 ; Anderson 2006	late viking/early christian	Björned
57	Sweden	Björned	human	5.8	0.2	-19.8	11.8	63.0974	17.7562	8.89	about 200 m	Anderson et al. 2016 ; Anderson 2006	late viking/early christian	Björned
57	Sweden	Björned	human	5.9	0.2	-19.7	12.7	63.0974	17.7562	8.89	about 200 m	Anderson et al. 2016 ; Anderson 2006	late viking/early christian	Björned
57	Sweden	Björned	human	6	0.2	-20.4	11.9	63.0974	17.7562	8.89	about 200 m	Anderson et al. 2016 ; Anderson 2006	late viking/early christian	Björned
57	Sweden	Björned	human	6.1	0.2	-19.3	12.5	63.0974	17.7562	8.89	about 200 m	Anderson et al. 2016 ; Anderson 2006	late viking/early christian	Björned
57	Sweden	Björned	human	6.3	0.2	-19.4	12.1	63.0974	17.7562	8.89	about 200 m	Anderson et al. 2016 ; Anderson 2006	late viking/early christian	Björned
57	Sweden	Björned	human	6.7	0.2	-19.2	11.9	63.0974	17.7562	8.89	about 200 m	Anderson et al. 2016 ; Anderson 2006	late viking/early christian	Björned
57	Sweden	Björned	human	6.9		-20.2	11.8	63.0974	17.7562	8.89	about 200 m	Anderson et al. 2016 ; Anderson 2006	late viking/early christian	Björned
57	Sweden	Björned	human	8.2	0.2	-19.9	12.5	63.0974	17.7562	8.89	about 200 m	Anderson et al. 2016 ; Anderson 2006	late viking/early christian	Björned
57	Sweden	Björned	human	8.6	0.2	-21.6	10.6	63.0974	17.7562	8.89	about 200 m	Anderson et al. 2016 ; Anderson 2006	late viking/early christian	Björned
57	Sweden	Björned	hare	9.8	0.2	-24.5	1.6	63.0974	17.7562	8.89	about 200 m	Anderson et al. 2016 ; Anderson 2006	late viking/early christian	Björned
57	Sweden	Björned	human	12.4	0.2	-20.5	12	63.0974	17.7562	8.89	about 200 m	Anderson et al. 2016 ; Anderson 2006	late viking/early christian	Björned
57	Sweden	Björned	human	15.5	0.4	-20.5	13.6	63.0974	17.7562	8.89	about 200 m	Anderson et al. 2016 ; Anderson 2006	late viking/early christian	Björned
57	Sweden	Björned	pig	17.1	0.1	-22.2	9.7	63.0974	17.7562	8.89	about 200 m	Anderson et al. 2016 ; Anderson 2006	late viking/early christian	Björned
132	France	Noyen-sur-Seine	pond turtle	-29.1		-25.3	7.7	48.4525	3.32479	227.03	few 100 m	Bocherens et al. 2011	early Holocene
132	France	Noyen-sur-Seine	pond turtle	-25.8		-26.7	7.8	48.4525	3.32479	227.03	few 100 m	Bocherens et al. 2011	early Holocene
132	France	Noyen-sur-Seine	pond turtle	-23.5		-25.7	7.6	48.4525	3.32479	227.03	few 100 m	Bocherens et al. 2011	early Holocene
132	France	Noyen-sur-Seine	pond turtle	-21.6		-25.9	8	48.4525	3.32479	227.03	few 100 m	Bocherens et al. 2011	early Holocene
132	France	Noyen-sur-Seine	pond turtle	-20.6		-25.7	8.2	48.4525	3.32479	227.03	few 100 m	Bocherens et al. 2011	early Holocene
132	France	Noyen-sur-Seine	otter	-16.1		-24.2	10.7	48.4525	3.32479	227.03	few 100 m	Bocherens et al. 2011	early Holocene
132	France	Noyen-sur-Seine	red deer	-14.8		-23.1	3.7	48.4525	3.32479	227.03	few 100 m	Bocherens et al. 2011	early Holocene
132	France	Noyen-sur-Seine	otter	-14.4		-23.9	11.1	48.4525	3.32479	227.03	few 100 m	Bocherens et al. 2011	early Holocene
132	France	Noyen-sur-Seine	wild boar	-12		-21.5	6.5	48.4525	3.32479	227.03	few 100 m	Bocherens et al. 2011	early Holocene
132	France	Noyen-sur-Seine	roe deer	-11.4		-23.1	3.8	48.4525	3.32479	227.03	few 100 m	Bocherens et al. 2011	early Holocene
132	France	Noyen-sur-Seine	red deer	-10.6		-22.7	7.4	48.4525	3.32479	227.03	few 100 m	Bocherens et al. 2011	early Holocene
132	France	Noyen-sur-Seine	auroch	-9.9		-22.6	5.8	48.4525	3.32479	227.03	few 100 m	Bocherens et al. 2011	early Holocene
132	France	Noyen-sur-Seine	auroch	-8.8		-22.8	5.2	48.4525	3.32479	227.03	few 100 m	Bocherens et al. 2011	early Holocene
132	France	Noyen-sur-Seine	wild boar	-8.8		-20.1	6.3	48.4525	3.32479	227.03	few 100 m	Bocherens et al. 2011	early Holocene
132	France	Noyen-sur-Seine	auroch	-7.3		-23.5	5.2	48.4525	3.32479	227.03	few 100 m	Bocherens et al. 2011	early Holocene
132	France	Noyen-sur-Seine	wild boar	-6.9		-20.6	5.4	48.4525	3.32479	227.03	few 100 m	Bocherens et al. 2011	early Holocene
132	France	Noyen-sur-Seine	roe deer	-6.8		-22.9	3.7	48.4525	3.32479	227.03	few 100 m	Bocherens et al. 2011	early Holocene
132	France	Noyen-sur-Seine	otter	-5.6		-19.3	12.3	48.4525	3.32479	227.03	few 100 m	Bocherens et al. 2011	early Holocene
132	France	Noyen-sur-Seine	wof	-3.5		-21.3	9.3	48.4525	3.32479	227.03	few 100 m	Bocherens et al. 2011	early Holocene
132	France	Noyen-sur-Seine	lynx	-2.8		-19.1	11.9	48.4525	3.32479	227.03	few 100 m	Bocherens et al. 2011	early Holocene
132	France	Noyen-sur-Seine	wild boar	-1.7		-20.9	5.7	48.4525	3.32479	227.03	few 100 m	Bocherens et al. 2011	early Holocene
132	France	Noyen-sur-Seine	roe deer	-1.4		-22.8	6.3	48.4525	3.32479	227.03	few 100 m	Bocherens et al. 2011	early Holocene
132	France	Noyen-sur-Seine	red deer	-1.1		-22.8	6.8	48.4525	3.32479	227.03	few 100 m	Bocherens et al. 2011	early Holocene
132	France	Noyen-sur-Seine	red deer	-1		-22.3	6.8	48.4525	3.32479	227.03	few 100 m	Bocherens et al. 2011	early Holocene
132	France	Noyen-sur-Seine	wild boar	-0.9		-19.7	9.2	48.4525	3.32479	227.03	few 100 m	Bocherens et al. 2011	early Holocene
132	France	Noyen-sur-Seine	auroch	-0.4		-23.4	6	48.4525	3.32479	227.03	few 100 m	Bocherens et al. 2011	early Holocene
132	France	Noyen-sur-Seine	red deer	0.1		-22.5	6.8	48.4525	3.32479	227.03	few 100 m	Bocherens et al. 2011	early Holocene
132	France	Noyen-sur-Seine	auroch	0.5		-22.9	4.9	48.4525	3.32479	227.03	few 100 m	Bocherens et al. 2011	early Holocene
132	France	Noyen-sur-Seine	roe deer	1.1		-22.7	5.1	48.4525	3.32479	227.03	few 100 m	Bocherens et al. 2011	early Holocene
132	France	Noyen-sur-Seine	roe deer	1.7		-22.4	5.5	48.4525	3.32479	227.03	few 100 m	Bocherens et al. 2011	early Holocene
132	France	Noyen-sur-Seine	red fox	2.7		-21.2	12.4	48.4525	3.32479	227.03	few 100 m	Bocherens et al. 2011	early Holocene
132	France	Noyen-sur-Seine	wild cat	3.4		-19.8	9.3	48.4525	3.32479	227.03	few 100 m	Bocherens et al. 2011	early Holocene
132	France	Noyen-sur-Seine	roe deer	4.6		-23.2	6.3	48.4525	3.32479	227.03	few 100 m	Bocherens et al. 2011	early Holocene
72	United Kingdom	Carding Mill Bay	roe deer	18.7		-21.6	3.5	56.4088	-5.4876	3.3	exact	Bownes et al. 2018	Neolithic	https://canmore.org.uk/site/22947/oban-carding-mill-bay
72	United Kingdom	Carding Mill Bay	cervid/bovid	19.6		-22.8	2.8	56.4088	-5.4876	3.3	exact	Bownes et al. 2018	Neolithic	https://canmore.org.uk/site/22947/oban-carding-mill-bay
72	United Kingdom	Carding Mill Bay	cervid/bovid	19.9		-22.5	2.7	56.4088	-5.4876	3.3	exact	Bownes et al. 2018	Neolithic	https://canmore.org.uk/site/22947/oban-carding-mill-bay
72	United Kingdom	Carding Mill Bay	cervid/bovid	20		-22.8	2.8	56.4088	-5.4876	3.3	exact	Bownes et al. 2018	Neolithic	https://canmore.org.uk/site/22947/oban-carding-mill-bay
72	United Kingdom	Carding Mill Bay	caprid	20.1		-22.9	3.7	56.4088	-5.4876	3.3	exact	Bownes et al. 2018	Neolithic	https://canmore.org.uk/site/22947/oban-carding-mill-bay
72	United Kingdom	Carding Mill Bay	red deer	20.3		-23.2	3	56.4088	-5.4876	3.3	exact	Bownes et al. 2018	Neolithic	https://canmore.org.uk/site/22947/oban-carding-mill-bay
72	United Kingdom	Carding Mill Bay	cervid/bovid	20.3		-22.5	3.1	56.4088	-5.4876	3.3	exact	Bownes et al. 2018	Neolithic	https://canmore.org.uk/site/22947/oban-carding-mill-bay
72	United Kingdom	Carding Mill Bay	cervid/bovid	20.8		-23.3	3.4	56.4088	-5.4876	3.3	exact	Bownes et al. 2018	Neolithic	https://canmore.org.uk/site/22947/oban-carding-mill-bay
72	United Kingdom	Carding Mill Bay	cervid/bovid	20.9		-23.2	2.3	56.4088	-5.4876	3.3	exact	Bownes et al. 2018	Neolithic	https://canmore.org.uk/site/22947/oban-carding-mill-bay
72	United Kingdom	Carding Mill Bay	cervid/bovid	20.9		-23.2	2.3	56.4088	-5.4876	3.3	exact	Bownes et al. 2018	Neolithic	https://canmore.org.uk/site/22947/oban-carding-mill-bay
72	United Kingdom	Carding Mill Bay	cervid/bovid	21		-22.5	2.4	56.4088	-5.4876	3.3	exact	Bownes et al. 2018	Neolithic	https://canmore.org.uk/site/22947/oban-carding-mill-bay
133	United Kingdom	Links	sheep/goat	18		-20.7	7.4	59.29	-2.8	3.5	few 100 m	Bownes et al. 2018	Neolithic	google map
134	United Kingdom	Pool	sheep/goat	17.7		-21.1	9.5	59.24	-2.54	1.1	few 100 m	Bownes et al. 2018	Neolithic	google map
134	United Kingdom	Pool	sheep/goat	18.7		-20.7	5.6	59.24	-2.54	1.1	few 100 m	Bownes et al. 2018	Neolithic	google map
134	United Kingdom	Pool	sheep/goat	18.9		-21	7.2	59.24	-2.54	1.1	few 100 m	Bownes et al. 2018	Neolithic	google map
134	United Kingdom	Pool	cattle	19		-22.1	5.7	59.24	-2.54	1.1	few 100 m	Bownes et al. 2018	Neolithic	google map
134	United Kingdom	Pool	cattle	19.2		-21.5	4.9	59.24	-2.54	1.1	few 100 m	Bownes et al. 2018	Neolithic	google map
134	United Kingdom	Pool	cattle	19.4		-21.6	5.2	59.24	-2.54	1.1	few 100 m	Bownes et al. 2018	Neolithic	google map
134	United Kingdom	Pool	cattle	19.5		-21.8	5.1	59.24	-2.54	1.1	few 100 m	Bownes et al. 2018	Neolithic	google map
134	United Kingdom	Pool	sheep/goat	20.4		-21.2	6.7	59.24	-2.54	1.1	few 100 m	Bownes et al. 2018	Neolithic	google map
135	United Kingdom	Risga	deer	18.9		-21.8	2.1	56.6	-5.96	1.6	few 100 m	Bownes et al. 2018	Mesolithic	google map
135	United Kingdom	Risga	deer	19.1		-22.5	2.7	56.6	-5.96	1.6	few 100 m	Bownes et al. 2018	Mesolithic	google map
135	United Kingdom	Risga	deer	19.2		-22.1	2.4	56.6	-5.96	1.6	few 100 m	Bownes et al. 2018	Mesolithic	google map
135	United Kingdom	Risga	deer	19.5		-22.1	2.5	56.6	-5.96	1.6	few 100 m	Bownes et al. 2018	Mesolithic	google map
135	United Kingdom	Risga	deer	19.6		-21.9	1.3	56.6	-5.96	1.6	few 100 m	Bownes et al. 2018	Mesolithic	google map
135	United Kingdom	Risga	deer	19.8		-22	2.6	56.6	-5.96	1.6	few 100 m	Bownes et al. 2018	Mesolithic	google map
136	United Kingdom	Ulva	cattle	19.6		-21.9	1.4	56.47	-6.2	4.4	few 100 m	Bownes et al. 2018	Mesolithic	google map
136	United Kingdom	Ulva	deer	20.6		-22.2	3.8	56.47	-6.2	4.4	few 100 m	Bownes et al. 2018	Mesolithic	google map
51	Sweden	Varnhem	human	4.87		-21.1	11.9	58.3858	13.6481	49	exact	Colas Åberg 2013	viking age/early christian	https://en.wikipedia.org/wiki/Varnhem
51	Sweden	Varnhem	human	5.7		-20.07	14.2	58.3858	13.6481	49	exact	Colas Åberg 2013	viking age/early christian	https://en.wikipedia.org/wiki/Varnhem
51	Sweden	Varnhem	human	6.06		-19.8	12	58.3858	13.6481	49	exact	Colas Åberg 2013	viking age/early christian	https://en.wikipedia.org/wiki/Varnhem
51	Sweden	Varnhem	human	7.2		-21.1	12.3	58.3858	13.6481	49	exact	Colas Åberg 2013	viking age/early christian	https://en.wikipedia.org/wiki/Varnhem
51	Sweden	Varnhem	human	8.37		-19.8	11.8	58.3858	13.6481	49	exact	Colas Åberg 2013	viking age/early christian	https://en.wikipedia.org/wiki/Varnhem
51	Sweden	Varnhem	human	9.56		-20.4	10.9	58.3858	13.6481	49	exact	Colas Åberg 2013	viking age/early christian	https://en.wikipedia.org/wiki/Varnhem
51	Sweden	Varnhem	human	9.69		-20.3	10.3	58.3858	13.6481	49	exact	Colas Åberg 2013	viking age/early christian	https://en.wikipedia.org/wiki/Varnhem
51	Sweden	Varnhem	human	10.01		-20.2	10.9	58.3858	13.6481	49	exact	Colas Åberg 2013	viking age/early christian	https://en.wikipedia.org/wiki/Varnhem
51	Sweden	Varnhem	human	10.48		-20.37	11.77	58.3858	13.6481	49	exact	Colas Åberg 2013	viking age/early christian	https://en.wikipedia.org/wiki/Varnhem
51	Sweden	Varnhem	human	10.7		-20.4	9.5	58.3858	13.6481	49	exact	Colas Åberg 2013	viking age/early christian	https://en.wikipedia.org/wiki/Varnhem
51	Sweden	Varnhem	human	10.84		-19.95	10.42	58.3858	13.6481	49	exact	Colas Åberg 2013	viking age/early christian	https://en.wikipedia.org/wiki/Varnhem
51	Sweden	Varnhem	human	10.89		-19.7	12.27	58.3858	13.6481	49	exact	Colas Åberg 2013	viking age/early christian	https://en.wikipedia.org/wiki/Varnhem
51	Sweden	Varnhem	human	11.13		-20.3	10.6	58.3858	13.6481	49	exact	Colas Åberg 2013	viking age/early christian	https://en.wikipedia.org/wiki/Varnhem
51	Sweden	Varnhem	human	11.28		-20.86	11.12	58.3858	13.6481	49	exact	Colas Åberg 2013	viking age/early christian	https://en.wikipedia.org/wiki/Varnhem
51	Sweden	Varnhem	human	11.29		-19.81	11.79	58.3858	13.6481	49	exact	Colas Åberg 2013	viking age/early christian	https://en.wikipedia.org/wiki/Varnhem
51	Sweden	Varnhem	human	11.68		-19.8	12.2	58.3858	13.6481	49	exact	Colas Åberg 2013	viking age/early christian	https://en.wikipedia.org/wiki/Varnhem
51	Sweden	Varnhem	human	13.32		-20.1	11.5	58.3858	13.6481	49	exact	Colas Åberg 2013	viking age/early christian	https://en.wikipedia.org/wiki/Varnhem
51	Sweden	Varnhem	human	13.56		-19.3	12.7	58.3858	13.6481	49	exact	Colas Åberg 2013	viking age/early christian	https://en.wikipedia.org/wiki/Varnhem
51	Sweden	Varnhem	human	13.83		-19.9	11.2	58.3858	13.6481	49	exact	Colas Åberg 2013	viking age/early christian	https://en.wikipedia.org/wiki/Varnhem
51	Sweden	Varnhem	human	13.93		-19.7	11.2	58.3858	13.6481	49	exact	Colas Åberg 2013	viking age/early christian	https://en.wikipedia.org/wiki/Varnhem
51	Sweden	Varnhem	human	13.98		-19.35	12.23	58.3858	13.6481	49	exact	Colas Åberg 2013	viking age/early christian	https://en.wikipedia.org/wiki/Varnhem
155	France	Rennes (Jacobins)	human	-10.7		-19.3	11.4	48.1152	-1.68114	54	exact	Colleter et al. 2019	medieval/ early modern period urban	google map
155	France	Rennes (Jacobins)	human	-8.3		-19.5	11.6	48.1152	-1.68114	54	exact	Colleter et al. 2019	medieval/ early modern period urban	google map
155	France	Rennes (Jacobins)	human	-3.9		-19.2	12.8	48.1152	-1.68114	54	exact	Colleter et al. 2019	medieval/ early modern period urban	google map
155	France	Rennes (Jacobins)	human	1		-19.2	13.8	48.1152	-1.68114	54	exact	Colleter et al. 2019	medieval/ early modern period urban	google map
155	France	Rennes (Jacobins)	human	2.4		-19.8	10.9	48.1152	-1.68114	54	exact	Colleter et al. 2019	medieval/ early modern period urban	google map
155	France	Rennes (Jacobins)	human	3.9		-19.4	10.2	48.1152	-1.68114	54	exact	Colleter et al. 2019	medieval/ early modern period urban	google map
155	France	Rennes (Jacobins)	human	6.1		-19.1	11.1	48.1152	-1.68114	54	exact	Colleter et al. 2019	medieval/ early modern period urban	google map
155	France	Rennes (Jacobins)	human	6.9		-19.4	11.5	48.1152	-1.68114	54	exact	Colleter et al. 2019	medieval/ early modern period urban	google map
155	France	Rennes (Jacobins)	human	8.19		-19.1	12.2	48.1152	-1.68114	54	exact	Colleter et al. 2019	medieval/ early modern period urban	google map
155	France	Rennes (Jacobins)	human	8.3		-19.4	10.5	48.1152	-1.68114	54	exact	Colleter et al. 2019	medieval/ early modern period urban	google map
155	France	Rennes (Jacobins)	human	8.7		-18.7	11.3	48.1152	-1.68114	54	exact	Colleter et al. 2019	medieval/ early modern period urban	google map
155	France	Rennes (Jacobins)	human	9.1		-18.8	13.1	48.1152	-1.68114	54	exact	Colleter et al. 2019	medieval/ early modern period urban	google map
155	France	Rennes (Jacobins)	human	9.7		-19.1	12.7	48.1152	-1.68114	54	exact	Colleter et al. 2019	medieval/ early modern period urban	google map
155	France	Rennes (Jacobins)	human	10.4		-18.9	11.1	48.1152	-1.68114	54	exact	Colleter et al. 2019	medieval/ early modern period urban	google map
155	France	Rennes (Jacobins)	human	10.4		-19.3	12.4	48.1152	-1.68114	54	exact	Colleter et al. 2019	medieval/ early modern period urban	google map
155	France	Rennes (Jacobins)	human	10.4		-18.9	13.5	48.1152	-1.68114	54	exact	Colleter et al. 2019	medieval/ early modern period urban	google map
155	France	Rennes (Jacobins)	human	11.3		-19.7	13	48.1152	-1.68114	54	exact	Colleter et al. 2019	medieval/ early modern period urban	google map
155	France	Rennes (Jacobins)	human	11.9		-19.3	12.9	48.1152	-1.68114	54	exact	Colleter et al. 2019	medieval/ early modern period urban	google map
155	France	Rennes (Jacobins)	human	12		-19	13.4	48.1152	-1.68114	54	exact	Colleter et al. 2019	medieval/ early modern period urban	google map
155	France	Rennes (Jacobins)	human	12		-19.5	13.7	48.1152	-1.68114	54	exact	Colleter et al. 2019	medieval/ early modern period urban	google map
155	France	Rennes (Jacobins)	human	12.1		-19.4	8.7	48.1152	-1.68114	54	exact	Colleter et al. 2019	medieval/ early modern period urban	google map
155	France	Rennes (Jacobins)	human	12.1		-19.8	12.1	48.1152	-1.68114	54	exact	Colleter et al. 2019	medieval/ early modern period urban	google map
155	France	Rennes (Jacobins)	human	12.1		-19	13.4	48.1152	-1.68114	54	exact	Colleter et al. 2019	medieval/ early modern period urban	google map
155	France	Rennes (Jacobins)	human	12.3		-18.9	13.2	48.1152	-1.68114	54	exact	Colleter et al. 2019	medieval/ early modern period urban	google map
155	France	Rennes (Jacobins)	human	12.3		-19.6	14.3	48.1152	-1.68114	54	exact	Colleter et al. 2019	medieval/ early modern period urban	google map
155	France	Rennes (Jacobins)	human	12.4		-19.4	12	48.1152	-1.68114	54	exact	Colleter et al. 2019	medieval/ early modern period urban	google map
155	France	Rennes (Jacobins)	human	12.4		-19.5	12.8	48.1152	-1.68114	54	exact	Colleter et al. 2019	medieval/ early modern period urban	google map
155	France	Rennes (Jacobins)	human	12.4		-19.6	12.9	48.1152	-1.68114	54	exact	Colleter et al. 2019	medieval/ early modern period urban	google map
155	France	Rennes (Jacobins)	human	12.5		-19.4	13.4	48.1152	-1.68114	54	exact	Colleter et al. 2019	medieval/ early modern period urban	google map
155	France	Rennes (Jacobins)	human	12.6		-19.7	11	48.1152	-1.68114	54	exact	Colleter et al. 2019	medieval/ early modern period urban	google map
155	France	Rennes (Jacobins)	human	12.6		-19.3	12.8	48.1152	-1.68114	54	exact	Colleter et al. 2019	medieval/ early modern period urban	google map
155	France	Rennes (Jacobins)	human	12.6		-19.4	12.9	48.1152	-1.68114	54	exact	Colleter et al. 2019	medieval/ early modern period urban	google map
155	France	Rennes (Jacobins)	human	12.6		-19.1	15.1	48.1152	-1.68114	54	exact	Colleter et al. 2019	medieval/ early modern period urban	google map
155	France	Rennes (Jacobins)	human	12.7		-19.8	13.2	48.1152	-1.68114	54	exact	Colleter et al. 2019	medieval/ early modern period urban	google map
155	France	Rennes (Jacobins)	human	12.7		-19.6	13.4	48.1152	-1.68114	54	exact	Colleter et al. 2019	medieval/ early modern period urban	google map
155	France	Rennes (Jacobins)	human	12.7		-19.6	13.4	48.1152	-1.68114	54	exact	Colleter et al. 2019	medieval/ early modern period urban	google map
155	France	Rennes (Jacobins)	human	12.8		-19.2	14.6	48.1152	-1.68114	54	exact	Colleter et al. 2019	medieval/ early modern period urban	google map
155	France	Rennes (Jacobins)	human	12.9		-19.7	12.5	48.1152	-1.68114	54	exact	Colleter et al. 2019	medieval/ early modern period urban	google map
155	France	Rennes (Jacobins)	human	12.9		-19.1	12.9	48.1152	-1.68114	54	exact	Colleter et al. 2019	medieval/ early modern period urban	google map
155	France	Rennes (Jacobins)	human	12.9		-18.6	14.2	48.1152	-1.68114	54	exact	Colleter et al. 2019	medieval/ early modern period urban	google map
155	France	Rennes (Jacobins)	human	12.9		-19.4	14.3	48.1152	-1.68114	54	exact	Colleter et al. 2019	medieval/ early modern period urban	google map
155	France	Rennes (Jacobins)	human	13		-19.4	12.3	48.1152	-1.68114	54	exact	Colleter et al. 2019	medieval/ early modern period urban	google map
155	France	Rennes (Jacobins)	human	13		-19.5	13.3	48.1152	-1.68114	54	exact	Colleter et al. 2019	medieval/ early modern period urban	google map
155	France	Rennes (Jacobins)	human	13.1		-20	11.5	48.1152	-1.68114	54	exact	Colleter et al. 2019	medieval/ early modern period urban	google map
155	France	Rennes (Jacobins)	human	13.1		-18.7	12.8	48.1152	-1.68114	54	exact	Colleter et al. 2019	medieval/ early modern period urban	google map
155	France	Rennes (Jacobins)	human	13.3		-19.8	12.5	48.1152	-1.68114	54	exact	Colleter et al. 2019	medieval/ early modern period urban	google map
155	France	Rennes (Jacobins)	human	13.3		-19.5	13.8	48.1152	-1.68114	54	exact	Colleter et al. 2019	medieval/ early modern period urban	google map
155	France	Rennes (Jacobins)	human	13.3		-18.6	15.9	48.1152	-1.68114	54	exact	Colleter et al. 2019	medieval/ early modern period urban	google map
155	France	Rennes (Jacobins)	human	13.34		-19.3	14.3	48.1152	-1.68114	54	exact	Colleter et al. 2019	medieval/ early modern period urban	google map
155	France	Rennes (Jacobins)	human	13.4		-20	11.5	48.1152	-1.68114	54	exact	Colleter et al. 2019	medieval/ early modern period urban	google map
155	France	Rennes (Jacobins)	human	13.4		-19.3	13.1	48.1152	-1.68114	54	exact	Colleter et al. 2019	medieval/ early modern period urban	google map
155	France	Rennes (Jacobins)	human	13.5		-19.3	12.2	48.1152	-1.68114	54	exact	Colleter et al. 2019	medieval/ early modern period urban	google map
155	France	Rennes (Jacobins)	human	13.5		-18.8	13.5	48.1152	-1.68114	54	exact	Colleter et al. 2019	medieval/ early modern period urban	google map
155	France	Rennes (Jacobins)	human	13.6		-19	13.5	48.1152	-1.68114	54	exact	Colleter et al. 2019	medieval/ early modern period urban	google map
155	France	Rennes (Jacobins)	human	13.6		-19	13.5	48.1152	-1.68114	54	exact	Colleter et al. 2019	medieval/ early modern period urban	google map
155	France	Rennes (Jacobins)	human	13.7		-19.4	12.5	48.1152	-1.68114	54	exact	Colleter et al. 2019	medieval/ early modern period urban	google map
155	France	Rennes (Jacobins)	human	13.7		-19.3	13.7	48.1152	-1.68114	54	exact	Colleter et al. 2019	medieval/ early modern period urban	google map
155	France	Rennes (Jacobins)	human	13.7		-19.1	14.1	48.1152	-1.68114	54	exact	Colleter et al. 2019	medieval/ early modern period urban	google map
155	France	Rennes (Jacobins)	human	13.8		-19.9	10.9	48.1152	-1.68114	54	exact	Colleter et al. 2019	medieval/ early modern period urban	google map
155	France	Rennes (Jacobins)	human	13.8		-19.2	13.8	48.1152	-1.68114	54	exact	Colleter et al. 2019	medieval/ early modern period urban	google map
155	France	Rennes (Jacobins)	human	13.86		-19.4	12.4	48.1152	-1.68114	54	exact	Colleter et al. 2019	medieval/ early modern period urban	google map
155	France	Rennes (Jacobins)	human	13.9		-18.1	13.7	48.1152	-1.68114	54	exact	Colleter et al. 2019	medieval/ early modern period urban	google map
155	France	Rennes (Jacobins)	human	14		-19.8	12.7	48.1152	-1.68114	54	exact	Colleter et al. 2019	medieval/ early modern period urban	google map
155	France	Rennes (Jacobins)	human	14.1		-19.9	12	48.1152	-1.68114	54	exact	Colleter et al. 2019	medieval/ early modern period urban	google map
155	France	Rennes (Jacobins)	human	14.1		-19.3	13.2	48.1152	-1.68114	54	exact	Colleter et al. 2019	medieval/ early modern period urban	google map
155	France	Rennes (Jacobins)	human	14.1		-19.2	13.3	48.1152	-1.68114	54	exact	Colleter et al. 2019	medieval/ early modern period urban	google map
155	France	Rennes (Jacobins)	human	14.1		-19.1	13.5	48.1152	-1.68114	54	exact	Colleter et al. 2019	medieval/ early modern period urban	google map
155	France	Rennes (Jacobins)	human	14.1		-19	14.2	48.1152	-1.68114	54	exact	Colleter et al. 2019	medieval/ early modern period urban	google map
155	France	Rennes (Jacobins)	human	14.3		-20.1	11.3	48.1152	-1.68114	54	exact	Colleter et al. 2019	medieval/ early modern period urban	google map
155	France	Rennes (Jacobins)	human	14.3		-19.5	12.5	48.1152	-1.68114	54	exact	Colleter et al. 2019	medieval/ early modern period urban	google map
155	France	Rennes (Jacobins)	human	14.4		-19.7	12	48.1152	-1.68114	54	exact	Colleter et al. 2019	medieval/ early modern period urban	google map
155	France	Rennes (Jacobins)	human	14.5		-18.7	12.4	48.1152	-1.68114	54	exact	Colleter et al. 2019	medieval/ early modern period urban	google map
155	France	Rennes (Jacobins)	human	14.5		-19.2	13.8	48.1152	-1.68114	54	exact	Colleter et al. 2019	medieval/ early modern period urban	google map
155	France	Rennes (Jacobins)	human	14.6		-19.9	10.8	48.1152	-1.68114	54	exact	Colleter et al. 2019	medieval/ early modern period urban	google map
155	France	Rennes (Jacobins)	human	14.6		-19.4	12	48.1152	-1.68114	54	exact	Colleter et al. 2019	medieval/ early modern period urban	google map
155	France	Rennes (Jacobins)	human	14.6		-19.3	13	48.1152	-1.68114	54	exact	Colleter et al. 2019	medieval/ early modern period urban	google map
155	France	Rennes (Jacobins)	human	14.7		-19.2	13.1	48.1152	-1.68114	54	exact	Colleter et al. 2019	medieval/ early modern period urban	google map
155	France	Rennes (Jacobins)	human	14.7		-19.2	14.1	48.1152	-1.68114	54	exact	Colleter et al. 2019	medieval/ early modern period urban	google map
155	France	Rennes (Jacobins)	human	14.8		-20.1	11.1	48.1152	-1.68114	54	exact	Colleter et al. 2019	medieval/ early modern period urban	google map
155	France	Rennes (Jacobins)	human	14.8		-19.3	12	48.1152	-1.68114	54	exact	Colleter et al. 2019	medieval/ early modern period urban	google map
155	France	Rennes (Jacobins)	human	14.81		-19.8	12.3	48.1152	-1.68114	54	exact	Colleter et al. 2019	medieval/ early modern period urban	google map
155	France	Rennes (Jacobins)	human	14.9		-19.5	11.4	48.1152	-1.68114	54	exact	Colleter et al. 2019	medieval/ early modern period urban	google map
155	France	Rennes (Jacobins)	human	14.9		-19.4	12.7	48.1152	-1.68114	54	exact	Colleter et al. 2019	medieval/ early modern period urban	google map
155	France	Rennes (Jacobins)	human	15		-19.1	11.2	48.1152	-1.68114	54	exact	Colleter et al. 2019	medieval/ early modern period urban	google map
155	France	Rennes (Jacobins)	human	15		-19.9	11.9	48.1152	-1.68114	54	exact	Colleter et al. 2019	medieval/ early modern period urban	google map
155	France	Rennes (Jacobins)	human	15		-19.2	12.2	48.1152	-1.68114	54	exact	Colleter et al. 2019	medieval/ early modern period urban	google map
155	France	Rennes (Jacobins)	human	15		-19.6	13.2	48.1152	-1.68114	54	exact	Colleter et al. 2019	medieval/ early modern period urban	google map
155	France	Rennes (Jacobins)	human	15.2		-19.1	13.7	48.1152	-1.68114	54	exact	Colleter et al. 2019	medieval/ early modern period urban	google map
155	France	Rennes (Jacobins)	human	15.3		-19.9	11	48.1152	-1.68114	54	exact	Colleter et al. 2019	medieval/ early modern period urban	google map
155	France	Rennes (Jacobins)	human	15.3		-19.1	12.7	48.1152	-1.68114	54	exact	Colleter et al. 2019	medieval/ early modern period urban	google map
155	France	Rennes (Jacobins)	human	15.4		-19.7	12.2	48.1152	-1.68114	54	exact	Colleter et al. 2019	medieval/ early modern period urban	google map
155	France	Rennes (Jacobins)	human	15.4		-19.2	13.3	48.1152	-1.68114	54	exact	Colleter et al. 2019	medieval/ early modern period urban	google map
155	France	Rennes (Jacobins)	human	15.5		-19.8	11.7	48.1152	-1.68114	54	exact	Colleter et al. 2019	medieval/ early modern period urban	google map
155	France	Rennes (Jacobins)	human	15.5		-19.5	11.7	48.1152	-1.68114	54	exact	Colleter et al. 2019	medieval/ early modern period urban	google map
155	France	Rennes (Jacobins)	human	15.7		-19.8	12.5	48.1152	-1.68114	54	exact	Colleter et al. 2019	medieval/ early modern period urban	google map
155	France	Rennes (Jacobins)	human	15.8		-19.5	12.8	48.1152	-1.68114	54	exact	Colleter et al. 2019	medieval/ early modern period urban	google map
154	France	Rennes (Sainte-Anne)	pig	10.2		-20.37	12.98	48.1146	-1.67988	54	exact	Colleter et al. 2019	medieval/ early modern period urban	google map
154	France	Rennes (Sainte-Anne)	veal	11.4		-22	8.6	48.1146	-1.67988	54	exact	Colleter et al. 2019	medieval/ early modern period urban	google map
154	France	Rennes (Sainte-Anne)	sheep	11.5		-21.99	7.42	48.1146	-1.67988	54	exact	Colleter et al. 2019	medieval/ early modern period urban	google map
154	France	Rennes (Sainte-Anne)	hare	11.6		-22.86	6.52	48.1146	-1.67988	54	exact	Colleter et al. 2019	medieval/ early modern period urban	google map
154	France	Rennes (Sainte-Anne)	cow	12		-21.7	8	48.1146	-1.67988	54	exact	Colleter et al. 2019	medieval/ early modern period urban	google map
154	France	Rennes (Sainte-Anne)	dog	12		-22.26	8.03	48.1146	-1.67988	54	exact	Colleter et al. 2019	medieval/ early modern period urban	google map
154	France	Rennes (Sainte-Anne)	sheep	12		-21.7	9.6	48.1146	-1.67988	54	exact	Colleter et al. 2019	medieval/ early modern period urban	google map
154	France	Rennes (Sainte-Anne)	cow	12.1		-22.86	6.31	48.1146	-1.67988	54	exact	Colleter et al. 2019	medieval/ early modern period urban	google map
154	France	Rennes (Sainte-Anne)	veal	12.7		-22.34	7.85	48.1146	-1.67988	54	exact	Colleter et al. 2019	medieval/ early modern period urban	google map
154	France	Rennes (Sainte-Anne)	dog	13.3		-19.6	11	48.1146	-1.67988	54	exact	Colleter et al. 2019	medieval/ early modern period urban	google map
154	France	Rennes (Sainte-Anne)	rabbit	13.8		-23.79	9.53	48.1146	-1.67988	54	exact	Colleter et al. 2019	medieval/ early modern period urban	google map
154	France	Rennes (Sainte-Anne)	pig	14.2		-21.78	13.27	48.1146	-1.67988	54	exact	Colleter et al. 2019	medieval/ early modern period urban	google map
154	France	Rennes (Sainte-Anne)	cat	14.8		-19.2	12.4	48.1146	-1.67988	54	exact	Colleter et al. 2019	medieval/ early modern period urban	google map
154	France	Rennes (Sainte-Anne)	chicken	15.11		-20.93	9.17	48.1146	-1.67988	54	exact	Colleter et al. 2019	medieval/ early modern period urban	google map
154	France	Rennes (Sainte-Anne)	sheep	15.5		-21.7	8.8	48.1146	-1.67988	54	exact	Colleter et al. 2019	medieval/ early modern period urban	google map
154	France	Rennes (Sainte-Anne)	cow	15.7		-19.54	8.57	48.1146	-1.67988	54	exact	Colleter et al. 2019	medieval/ early modern period urban	google map
154	France	Rennes (Sainte-Anne)	cat	16.1		-19.26	11.19	48.1146	-1.67988	54	exact	Colleter et al. 2019	medieval/ early modern period urban	google map
154	France	Rennes (Sainte-Anne)	goose	16.12		-22.58	7.57	48.1146	-1.67988	54	exact	Colleter et al. 2019	medieval/ early modern period urban	google map
26	Portugal	Tomar	human	9.3		-15.4	12.3	39.6015	-8.40726	54.5	exact	Curto et al. 2019	medieval military	https://www.google.com/maps/search/Santa+Maria+do+Olival+/@39.6021181.-8.406482.210m/data=!3m2!1e3!4b16
26	Portugal	Tomar	horse	10.2		-20.4	8.5	39.6015	-8.40726	54.5	exact	Curto et al. 2019	medieval military	https://www.google.com/maps/search/Santa+Maria+do+Olival+/@39.6021181.-8.406482.210m/data=!3m2!1e3!4b25
26	Portugal	Tomar	human	11.4		-18.1	12.1	39.6015	-8.40726	54.5	exact	Curto et al. 2019	medieval military	https://www.google.com/maps/search/Santa+Maria+do+Olival+/@39.6021181.-8.406482.210m/data=!3m2!1e3!4b14
26	Portugal	Tomar	human	11.5		-18.7	10.5	39.6015	-8.40726	54.5	exact	Curto et al. 2019	medieval military	https://www.google.com/maps/search/Santa+Maria+do+Olival+/@39.6021181.-8.406482.210m/data=!3m2!1e3!4b4
26	Portugal	Tomar	human	11.6		-18.8	11.2	39.6015	-8.40726	54.5	exact	Curto et al. 2019	medieval military	https://www.google.com/maps/search/Santa+Maria+do+Olival+/@39.6021181.-8.406482.210m/data=!3m2!1e3!4b11
26	Portugal	Tomar	human	12.2		-19.4	11	39.6015	-8.40726	54.5	exact	Curto et al. 2019	medieval military	https://www.google.com/maps/search/Santa+Maria+do+Olival+/@39.6021181.-8.406482.210m/data=!3m2!1e3!4b13
26	Portugal	Tomar	human	12.3		-18.7	11.8	39.6015	-8.40726	54.5	exact	Curto et al. 2019	medieval military	https://www.google.com/maps/search/Santa+Maria+do+Olival+/@39.6021181.-8.406482.210m/data=!3m2!1e3!4b19
26	Portugal	Tomar	human	12.4		-19	11.4	39.6015	-8.40726	54.5	exact	Curto et al. 2019	medieval military	https://www.google.com/maps/search/Santa+Maria+do+Olival+/@39.6021181.-8.406482.210m/data=!3m2!1e3!4b9
26	Portugal	Tomar	bovid	13.1		-21.1	5.9	39.6015	-8.40726	54.5	exact	Curto et al. 2019	medieval military	https://www.google.com/maps/search/Santa+Maria+do+Olival+/@39.6021181.-8.406482.210m/data=!3m2!1e3!4b22
26	Portugal	Tomar	human	13.1		-18.6	11	39.6015	-8.40726	54.5	exact	Curto et al. 2019	medieval military	https://www.google.com/maps/search/Santa+Maria+do+Olival+/@39.6021181.-8.406482.210m/data=!3m2!1e3!4b8
26	Portugal	Tomar	human	13.2		-18.3	10.5	39.6015	-8.40726	54.5	exact	Curto et al. 2019	medieval military	https://www.google.com/maps/search/Santa+Maria+do+Olival+/@39.6021181.-8.406482.210m/data=!3m2!1e3!4b1
26	Portugal	Tomar	human	13.5		-19.1	8.9	39.6015	-8.40726	54.5	exact	Curto et al. 2019	medieval military	https://www.google.com/maps/search/Santa+Maria+do+Olival+/@39.6021181.-8.406482.210m/data=!3m2!1e3!4b5
26	Portugal	Tomar	human	13.5		-18.5	11.7	39.6015	-8.40726	54.5	exact	Curto et al. 2019	medieval military	https://www.google.com/maps/search/Santa+Maria+do+Olival+/@39.6021181.-8.406482.210m/data=!3m2!1e3!4b15
26	Portugal	Tomar	human	13.6		-18.3	12.3	39.6015	-8.40726	54.5	exact	Curto et al. 2019	medieval military	https://www.google.com/maps/search/Santa+Maria+do+Olival+/@39.6021181.-8.406482.210m/data=!3m2!1e3!4b7
26	Portugal	Tomar	human	13.7		-18.5	11	39.6015	-8.40726	54.5	exact	Curto et al. 2019	medieval military	https://www.google.com/maps/search/Santa+Maria+do+Olival+/@39.6021181.-8.406482.210m/data=!3m2!1e3!4b6
26	Portugal	Tomar	human	13.9		-18.9	10.3	39.6015	-8.40726	54.5	exact	Curto et al. 2019	medieval military	https://www.google.com/maps/search/Santa+Maria+do+Olival+/@39.6021181.-8.406482.210m/data=!3m2!1e3!4b3
26	Portugal	Tomar	human	14.1		-18.9	10.2	39.6015	-8.40726	54.5	exact	Curto et al. 2019	medieval military	https://www.google.com/maps/search/Santa+Maria+do+Olival+/@39.6021181.-8.406482.210m/data=!3m2!1e3!4b2
26	Portugal	Tomar	human	14.1		-18.2	10.4	39.6015	-8.40726	54.5	exact	Curto et al. 2019	medieval military	https://www.google.com/maps/search/Santa+Maria+do+Olival+/@39.6021181.-8.406482.210m/data=!3m2!1e3!4b12
26	Portugal	Tomar	human	14.2		-19.1	10.7	39.6015	-8.40726	54.5	exact	Curto et al. 2019	medieval military	https://www.google.com/maps/search/Santa+Maria+do+Olival+/@39.6021181.-8.406482.210m/data=!3m2!1e3!4b20
26	Portugal	Tomar	wild boar	14.6		-19.4	6.6	39.6015	-8.40726	54.5	exact	Curto et al. 2019	medieval urban	https://www.google.com/maps/search/Santa+Maria+do+Olival+/@39.6021181.-8.406482.210m/data=!3m2!1e3!4b31
26	Portugal	Tomar	pig	14.8		-20.1	6.3	39.6015	-8.40726	54.5	exact	Curto et al. 2019	medieval urban	https://www.google.com/maps/search/Santa+Maria+do+Olival+/@39.6021181.-8.406482.210m/data=!3m2!1e3!4b26
26	Portugal	Tomar	wild boar	14.8		-21.7	7.1	39.6015	-8.40726	54.5	exact	Curto et al. 2019	medieval urban	https://www.google.com/maps/search/Santa+Maria+do+Olival+/@39.6021181.-8.406482.210m/data=!3m2!1e3!4b30
26	Portugal	Tomar	human	14.8		-18.7	10.1	39.6015	-8.40726	54.5	exact	Curto et al. 2019	medieval urban	https://www.google.com/maps/search/Santa+Maria+do+Olival+/@39.6021181.-8.406482.210m/data=!3m2!1e3!4b10
26	Portugal	Tomar	human	14.8		-18.3	10.5	39.6015	-8.40726	54.5	exact	Curto et al. 2019	medieval urban	https://www.google.com/maps/search/Santa+Maria+do+Olival+/@39.6021181.-8.406482.210m/data=!3m2!1e3!4b18
26	Portugal	Tomar	sheep/goat	15.1		-21.1	5.4	39.6015	-8.40726	54.5	exact	Curto et al. 2019	medieval urban	https://www.google.com/maps/search/Santa+Maria+do+Olival+/@39.6021181.-8.406482.210m/data=!3m2!1e3!4b27
26	Portugal	Tomar	human	15.6		-17.9	11.2	39.6015	-8.40726	54.5	exact	Curto et al. 2019	medieval urban	https://www.google.com/maps/search/Santa+Maria+do+Olival+/@39.6021181.-8.406482.210m/data=!3m2!1e3!4b17
26	Portugal	Tomar	sheep/goat	16.5		-21.2	7.9	39.6015	-8.40726	54.5	exact	Curto et al. 2019	medieval urban	https://www.google.com/maps/search/Santa+Maria+do+Olival+/@39.6021181.-8.406482.210m/data=!3m2!1e3!4b28
26	Portugal	Tomar	pig	17.4		-20.8	6.2	39.6015	-8.40726	54.5	exact	Curto et al. 2019	medieval urban	https://www.google.com/maps/search/Santa+Maria+do+Olival+/@39.6021181.-8.406482.210m/data=!3m2!1e3!4b24
26	Portugal	Tomar	bovid	18		-21.3	4.8	39.6015	-8.40726	54.5	exact	Curto et al. 2019	medieval urban	https://www.google.com/maps/search/Santa+Maria+do+Olival+/@39.6021181.-8.406482.210m/data=!3m2!1e3!4b21
26	Portugal	Tomar	bovid	18.5		-21.1	5.7	39.6015	-8.40726	54.5	exact	Curto et al. 2019	medieval urban	https://www.google.com/maps/search/Santa+Maria+do+Olival+/@39.6021181.-8.406482.210m/data=!3m2!1e3!4b23
26	Portugal	Tomar	sheep/goat	18.5		-21.1	7.2	39.6015	-8.40726	54.5	exact	Curto et al. 2019	medieval urban	https://www.google.com/maps/search/Santa+Maria+do+Olival+/@39.6021181.-8.406482.210m/data=!3m2!1e3!4b29
33	Spain	El Barranquete	human	8.8		-19	11.2	36.8467	-2.20734	7.7	a few meter	Diaz Zoritta Bonilla et al. 2019	Neolithic	https://guiadigital.iaph.es/bien/inmueble/12595/almeria/nijar-almeria/el-barranquete-
33	Spain	El Barranquete	human	9		-18.9	11.1	36.8467	-2.20734	7.7	a few meter	Diaz Zoritta Bonilla et al. 2019	Neolithic	https://guiadigital.iaph.es/bien/inmueble/12595/almeria/nijar-almeria/el-barranquete-
33	Spain	El Barranquete	human	10		-18.9	10.6	36.8467	-2.20734	7.7	a few meter	Diaz Zoritta Bonilla et al. 2019	Neolithic	https://guiadigital.iaph.es/bien/inmueble/12595/almeria/nijar-almeria/el-barranquete-
33	Spain	El Barranquete	human	10.8		-18.6	10.6	36.8467	-2.20734	7.7	a few meter	Diaz Zoritta Bonilla et al. 2019	Neolithic	https://guiadigital.iaph.es/bien/inmueble/12595/almeria/nijar-almeria/el-barranquete-
33	Spain	El Barranquete	human	11.5		-18.9	11.2	36.8467	-2.20734	7.7	a few meter	Diaz Zoritta Bonilla et al. 2019	Neolithic	https://guiadigital.iaph.es/bien/inmueble/12595/almeria/nijar-almeria/el-barranquete-
33	Spain	El Barranquete	human	12.1		-18.6	10.6	36.8467	-2.20734	7.7	a few meter	Diaz Zoritta Bonilla et al. 2019	Neolithic	https://guiadigital.iaph.es/bien/inmueble/12595/almeria/nijar-almeria/el-barranquete-
33	Spain	El Barranquete	human	12.3		-18.7	11.6	36.8467	-2.20734	7.7	a few meter	Diaz Zoritta Bonilla et al. 2019	Neolithic	https://guiadigital.iaph.es/bien/inmueble/12595/almeria/nijar-almeria/el-barranquete-
33	Spain	El Barranquete	human	12.4		-18.5	11	36.8467	-2.20734	7.7	a few meter	Diaz Zoritta Bonilla et al. 2019	Neolithic	https://guiadigital.iaph.es/bien/inmueble/12595/almeria/nijar-almeria/el-barranquete-
33	Spain	El Barranquete	human	13.2		-18.9	10.9	36.8467	-2.20734	7.7	a few meter	Diaz Zoritta Bonilla et al. 2019	Neolithic	https://guiadigital.iaph.es/bien/inmueble/12595/almeria/nijar-almeria/el-barranquete-
33	Spain	El Barranquete	human	13.6		-18.8	10.9	36.8467	-2.20734	7.7	a few meter	Diaz Zoritta Bonilla et al. 2019	Neolithic	https://guiadigital.iaph.es/bien/inmueble/12595/almeria/nijar-almeria/el-barranquete-
9	France	Belloy-sur-Somme	auroch	11.2		-20.4	5.2	49.9655	2.13502	39	few 100 m	Drucker et al. 2020	early Holocene	excavation reports
6	France	Conty	red deer	8.5		-20.9	5	49.7725	2.16838	57	few 100 m	Drucker et al. 2020	early Holocene	excavation reports
4	France	Hangest-sur-Somme	red deer	6.8		-21	3.4	49.9787	2.04406	35	few 100 m	Drucker et al. 2020	early Holocene	excavation reports
2	France	La Chaussée-Tirancourt	human	7.8		-21	11.3	49.9461	2.17778	45.6998	few 100 m	Drucker et al. 2020	early Holocene	excavation reports
7	France	Paris	wild boar	9.5		-20	5.6	48.834	2.27121	148.658	few 100 m	Drucker et al. 2020	early Holocene	excavation reports
7	France	Paris	wild boar	10.3		-20.1	5.9	48.834	2.27121	148.658	few 100 m	Drucker et al. 2020	early Holocene	excavation reports
7	France	Paris	auroch	11.6		-20.8	6.5	48.834	2.27121	148.658	few 100 m	Drucker et al. 2020	early Holocene	excavation reports
5	France	Saleux	red deer	6.8		-20.5	4	49.8526	2.22406	53.5823	few 100 m	Drucker et al. 2020	early Holocene	excavation reports
10	France	Saleux	roe deer	8.3		-21.8	4.5	49.8526	2.22406	53.5823	few 100 m	Drucker et al. 2020	early Holocene	excavation reports
3	France	Val-de-Reuil	human	6.9		-20.4	12.3	49.2457	1.17455	58.1619	few 100 m	Drucker et al. 2020	early Holocene	excavation reports
3	France	Val-de-Reuil	human	8.7		-19.8	11.7	49.2457	1.17455	58.1619	few 100 m	Drucker et al. 2020	early Holocene	excavation reports
8	France	Warluis	wild boar	-1.5		-21	3.6	49.3915	2.17696	95.6872	few 100 m	Drucker et al. 2020	early Holocene	excavation reports
8	France	Warluis	wild boar	-0.8		-19.8	7.1	49.3915	2.17696	95.6872	few 100 m	Drucker et al. 2020	early Holocene	excavation reports
8	France	Warluis	wild boar	4.3		-20.5	8.5	49.3915	2.17696	95.6872	few 100 m	Drucker et al. 2020	early Holocene	excavation reports
159	France	Berry-au-Bac	human	2.5		-20.3	11.6	49.4047	3.88933	203	few 100 m	Drucker et al.2016	early Holocene	https://www.cepam.cnrs.fr/publications/collections-cepam/cra-monographies/117-le-site-neolithique-de-berry-au-bac-le-chemin-de-la-pecherie-aisne/
158	France	Cuiry-lès-Chaudardes	human	4.9		-20.1	11.2	49.3779	3.76467	176.538	few 100 m	Drucker et al.2016	early Holocene	proche de l'aisne cuiry les chaudardes
156	France	Heffingen	human	4.6		-20.3	11.9	49.7569	6.27142	224	exact	Drucker et al.2016	early Holocene	https://www.researchgate.net/profile/Foni_Brun-Ricalens/publication/290168164_La_plus_ancienne_Luxembourgeoise_la_sepulture_a_incineration_de_Heffingen-Loschbour_G-D_de_Luxembourg/links/5695045608ae425c68981180/La-plus-ancienne-Luxembourgeoise-la-sepulture-a-incineration-de-Heffingen-Loschbour-G-D-de-Luxembourg.pdf
155	Luxembourg	Loschbour	wild boar	-1		-20.4	8.5	49.7569	6.27142	229.001	few 100 m	Drucker et al.2016	early Holocene	https://www.researchgate.net/profile/Foni_Brun-Ricalens/publication/290168164_La_plus_ancienne_Luxembourgeoise_la_sepulture_a_incineration_de_Heffingen-Loschbour_G-D_de_Luxembourg/links/5695045608ae425c68981180/La-plus-ancienne-Luxembourgeoise-la-sepulture-a-incineration-de-Heffingen-Loschbour-G-D-de-Luxembourg.pdf
155	Luxembourg	Loschbour	red deer	3.8		-22.5	6.3	49.7569	6.27142	229.001	exact	Drucker et al.2016	early Holocene	https://www.researchgate.net/profile/Foni_Brun-Ricalens/publication/290168164_La_plus_ancienne_Luxembourgeoise_la_sepulture_a_incineration_de_Heffingen-Loschbour_G-D_de_Luxembourg/links/5695045608ae425c68981180/La-plus-ancienne-Luxembourgeoise-la-sepulture-a-incineration-de-Heffingen-Loschbour-G-D-de-Luxembourg.pdf
155	Luxembourg	Loschbour	wild boar	6.6		-18.8	7.4	49.7569	6.27142	229.001	few 100 m	Drucker et al.2016	early Holocene	https://www.researchgate.net/profile/Foni_Brun-Ricalens/publication/290168164_La_plus_ancienne_Luxembourgeoise_la_sepulture_a_incineration_de_Heffingen-Loschbour_G-D_de_Luxembourg/links/5695045608ae425c68981180/La-plus-ancienne-Luxembourgeoise-la-sepulture-a-incineration-de-Heffingen-Loschbour-G-D-de-Luxembourg.pdf
155	Luxembourg	Loschbour	red deer	6.8		-23.1	7.1	49.7569	6.27142	229.001	exact	Drucker et al.2016	early Holocene	https://www.researchgate.net/profile/Foni_Brun-Ricalens/publication/290168164_La_plus_ancienne_Luxembourgeoise_la_sepulture_a_incineration_de_Heffingen-Loschbour_G-D_de_Luxembourg/links/5695045608ae425c68981180/La-plus-ancienne-Luxembourgeoise-la-sepulture-a-incineration-de-Heffingen-Loschbour-G-D-de-Luxembourg.pdf
157	France	Maisons-Alfort	human	6.6		-21.1	12.6	48.8156	2.42085	172.48	few 100 m	Drucker et al.2016	early Holocene	googlemap
132	France	Noyen-sur-Seine	turtle	-19		-25.7	8.2	48.4525	3.32479	227.03	few 100 m	Drucker et al.2016	early Holocene	https://www.persee.fr/doc/bspf_0249-7638_1978_hos_75_11_8533
132	France	Noyen-sur-Seine	otter	-14.5		-24.2	10.7	48.4525	3.32479	227.03	few 100 m	Drucker et al.2016	early Holocene	https://www.persee.fr/doc/bspf_0249-7638_1978_hos_75_11_8533
132	France	Noyen-sur-Seine	otter	-12.7		-23.9	11.1	48.4525	3.32479	227.03	few 100 m	Drucker et al.2016	early Holocene	https://www.persee.fr/doc/bspf_0249-7638_1978_hos_75_11_8533
132	France	Noyen-sur-Seine	human	-9.9		-20.1	11.2	48.4525	3.32479	227.03	few 100 m	Drucker et al.2016	early Holocene	https://www.persee.fr/doc/bspf_0249-7638_1978_hos_75_11_8533
132	France	Noyen-sur-Seine	human	-8.3		-21.5	12.1	48.4525	3.32479	227.03	few 100 m	Drucker et al.2016	early Holocene	https://www.persee.fr/doc/bspf_0249-7638_1978_hos_75_11_8533
132	France	Noyen-sur-Seine	human	-5		-21.3	12.3	48.4525	3.32479	227.03	few 100 m	Drucker et al.2016	early Holocene	https://www.persee.fr/doc/bspf_0249-7638_1978_hos_75_11_8533
132	France	Noyen-sur-Seine	wolf	-1.9		-21.3	9.3	48.4525	3.32479	227.03	few 100 m	Drucker et al.2016	early Holocene	https://www.persee.fr/doc/bspf_0249-7638_1978_hos_75_11_8533
132	France	Noyen-sur-Seine	lynx	-1.1		-19.1	11.9	48.4525	3.32479	227.03	few 100 m	Drucker et al.2016	early Holocene	https://www.persee.fr/doc/bspf_0249-7638_1978_hos_75_11_8533
132	France	Noyen-sur-Seine	red deer	0.2		-22.8	6.3	48.4525	3.32479	227.03	few 100 m	Drucker et al.2016	early Holocene	https://www.persee.fr/doc/bspf_0249-7638_1978_hos_75_11_8533
132	France	Noyen-sur-Seine	red deer	1.8		-22.5	6.8	48.4525	3.32479	227.03	few 100 m	Drucker et al.2016	early Holocene	https://www.persee.fr/doc/bspf_0249-7638_1978_hos_75_11_8533
132	France	Noyen-sur-Seine	red deer	1.9		-22.8	6.8	48.4525	3.32479	227.03	few 100 m	Drucker et al.2016	early Holocene	https://www.persee.fr/doc/bspf_0249-7638_1978_hos_75_11_8533
132	France	Noyen-sur-Seine	red deer	2		-22.3	6.8	48.4525	3.32479	227.03	few 100 m	Drucker et al.2016	early Holocene	https://www.persee.fr/doc/bspf_0249-7638_1978_hos_75_11_8533
132	France	Noyen-sur-Seine	red deer	2.1		-22.9	4.9	48.4525	3.32479	227.03	few 100 m	Drucker et al.2016	early Holocene	https://www.persee.fr/doc/bspf_0249-7638_1978_hos_75_11_8533
132	France	Noyen-sur-Seine	wild boar	2.1		-19.7	9.2	48.4525	3.32479	227.03	few 100 m	Drucker et al.2016	early Holocene	https://www.persee.fr/doc/bspf_0249-7638_1978_hos_75_11_8533
132	France	Noyen-sur-Seine	red deer	2.7		-23.4	6	48.4525	3.32479	227.03	few 100 m	Drucker et al.2016	early Holocene	https://www.persee.fr/doc/bspf_0249-7638_1978_hos_75_11_8533
132	France	Noyen-sur-Seine	red deer	4.1		-22.7	5.1	48.4525	3.32479	227.03	few 100 m	Drucker et al.2016	early Holocene	https://www.persee.fr/doc/bspf_0249-7638_1978_hos_75_11_8533
132	France	Noyen-sur-Seine	red fox	4.4		-21.2	12.4	48.4525	3.32479	227.03	few 100 m	Drucker et al.2016	early Holocene	https://www.persee.fr/doc/bspf_0249-7638_1978_hos_75_11_8533
132	France	Noyen-sur-Seine	red deer	4.7		-22.4	5.5	48.4525	3.32479	227.03	few 100 m	Drucker et al.2016	early Holocene	https://www.persee.fr/doc/bspf_0249-7638_1978_hos_75_11_8533
132	France	Noyen-sur-Seine	wild cat	5.1		-19.8	9.3	48.4525	3.32479	227.03	few 100 m	Drucker et al.2016	early Holocene	https://www.persee.fr/doc/bspf_0249-7638_1978_hos_75_11_8533
49	Sweden	Kanaljorden	red deer	-5.2		-21.7	2.7	58.5421	15.0436	68.82	few 100 m	Eriksson et al. 2019	Mesolithic	google map
49	Sweden	Kanaljorden	moose	-4.9		-20.8	1.8	58.5421	15.0436	68.82	few 100 m	Eriksson et al. 2019	Mesolithic	google map
49	Sweden	Kanaljorden	human	-4.8		-18.6	11.9	58.5421	15.0436	68.82	few 100 m	Eriksson et al. 2019	Mesolithic	google map
49	Sweden	Kanaljorden	moose	-3.9		-22.1	3.5	58.5367	15.0607	68.82	few 100 m	Eriksson et al. 2019	Mesolithic	google map
49	Sweden	Kanaljorden	human	1.7		-16.6	13.6	58.5421	15.0436	68.82	few 100 m	Eriksson et al. 2019	Mesolithic	google map
50	Sweden	Strandvägen	otter	-18.6		-16	11.4	58.5367	15.0607	68.82	few 100 m	Eriksson et al. 2019	Mesolithic	google map
50	Sweden	Strandvägen	human	1		-17.2	12.6	58.5367	15.0607	68.82	few 100 m	Eriksson et al. 2019	Mesolithic	google map
50	Sweden	Strandvägen	human	2.1		-18.9	12.4	58.5367	15.0607	68.82	few 100 m	Eriksson et al. 2019	Mesolithic	google map
50	Sweden	Strandvägen	human	3.8		-17.5	12.3	58.5367	15.0607	68.82	few 100 m	Eriksson et al. 2019	Mesolithic	google map
160	France	Champ Durand	cattle	12.2		-22	5.7	46.4147	-0.659167	35.84	exact	Feulner et al. 2012	Neolithic	https://fr.wikipedia.org/wiki/Enceinte_pr%C3%A9historique_de_Champ_Durand
160	France	Champ Durand	cattle	12.3				46.4147	-0.659167	35.84	exact	Feulner et al. 2012	Neolithic	https://fr.wikipedia.org/wiki/Enceinte_pr%C3%A9historique_de_Champ_Durand
160	France	Champ Durand	cattle	12.7				46.4147	-0.659167	35.84	exact	Feulner et al. 2012	Neolithic	https://fr.wikipedia.org/wiki/Enceinte_pr%C3%A9historique_de_Champ_Durand
160	France	Champ Durand	cattle	12.7				46.4147	-0.659167	35.84	exact	Feulner et al. 2012	Neolithic	https://fr.wikipedia.org/wiki/Enceinte_pr%C3%A9historique_de_Champ_Durand
160	France	Champ Durand	cattle	13		-22	5.1	46.4147	-0.659167	35.84	exact	Feulner et al. 2012	Neolithic	https://fr.wikipedia.org/wiki/Enceinte_pr%C3%A9historique_de_Champ_Durand
160	France	Champ Durand	cattle	13.5				46.4147	-0.659167	35.84	exact	Feulner et al. 2012	Neolithic	https://fr.wikipedia.org/wiki/Enceinte_pr%C3%A9historique_de_Champ_Durand
160	France	Champ Durand	cattle	13.7				46.4147	-0.659167	35.84	exact	Feulner et al. 2012	Neolithic	https://fr.wikipedia.org/wiki/Enceinte_pr%C3%A9historique_de_Champ_Durand
160	France	Champ Durand	cattle	13.9		-20.9	5.7	46.4147	-0.659167	35.84	exact	Feulner et al. 2012	Neolithic	https://fr.wikipedia.org/wiki/Enceinte_pr%C3%A9historique_de_Champ_Durand
160	France	Champ Durand	cattle	14.4		-21.9	5.7	46.4147	-0.659167	35.84	exact	Feulner et al. 2012	Neolithic	https://fr.wikipedia.org/wiki/Enceinte_pr%C3%A9historique_de_Champ_Durand
160	France	Champ Durand	cattle	14.7		-20.1	5.9	46.4147	-0.659167	35.84	exact	Feulner et al. 2012	Neolithic	https://fr.wikipedia.org/wiki/Enceinte_pr%C3%A9historique_de_Champ_Durand
160	France	Champ Durand	cattle	14.8				46.4147	-0.659167	35.84	exact	Feulner et al. 2012	Neolithic	https://fr.wikipedia.org/wiki/Enceinte_pr%C3%A9historique_de_Champ_Durand
160	France	Champ Durand	cattle	14.9		-21.3	5.8	46.4147	-0.659167	35.84	exact	Feulner et al. 2012	Neolithic	https://fr.wikipedia.org/wiki/Enceinte_pr%C3%A9historique_de_Champ_Durand
160	France	Champ Durand	cattle	15.1		-21.3	6.1	46.4147	-0.659167	35.84	exact	Feulner et al. 2012	Neolithic	https://fr.wikipedia.org/wiki/Enceinte_pr%C3%A9historique_de_Champ_Durand
160	France	Champ Durand	cattle	15.3		-20.1	4.6	46.4147	-0.659167	35.84	exact	Feulner et al. 2012	Neolithic	https://fr.wikipedia.org/wiki/Enceinte_pr%C3%A9historique_de_Champ_Durand
160	France	Champ Durand	cattle	15.3		-21.7	7.2	46.4147	-0.659167	35.84	exact	Feulner et al. 2012	Neolithic	https://fr.wikipedia.org/wiki/Enceinte_pr%C3%A9historique_de_Champ_Durand
160	France	Champ Durand	cattle	15.4				46.4147	-0.659167	35.84	exact	Feulner et al. 2012	Neolithic	https://fr.wikipedia.org/wiki/Enceinte_pr%C3%A9historique_de_Champ_Durand
160	France	Champ Durand	cattle	15.5		-20.7	5.3	46.4147	-0.659167	35.84	exact	Feulner et al. 2012	Neolithic	https://fr.wikipedia.org/wiki/Enceinte_pr%C3%A9historique_de_Champ_Durand
160	France	Champ Durand	cattle	15.5		-21.8	7	46.4147	-0.659167	35.84	exact	Feulner et al. 2012	Neolithic	https://fr.wikipedia.org/wiki/Enceinte_pr%C3%A9historique_de_Champ_Durand
160	France	Champ Durand	cattle	15.5		-21.4	7.2	46.4147	-0.659167	35.84	exact	Feulner et al. 2012	Neolithic	https://fr.wikipedia.org/wiki/Enceinte_pr%C3%A9historique_de_Champ_Durand
160	France	Champ Durand	cattle	15.6		-20.8	5.4	46.4147	-0.659167	35.84	exact	Feulner et al. 2012	Neolithic	https://fr.wikipedia.org/wiki/Enceinte_pr%C3%A9historique_de_Champ_Durand
160	France	Champ Durand	cattle	15.7		-21.5	5.5	46.4147	-0.659167	35.84	exact	Feulner et al. 2012	Neolithic	https://fr.wikipedia.org/wiki/Enceinte_pr%C3%A9historique_de_Champ_Durand
160	France	Champ Durand	cattle	15.8		-21.6	6.3	46.4147	-0.659167	35.84	exact	Feulner et al. 2012	Neolithic	https://fr.wikipedia.org/wiki/Enceinte_pr%C3%A9historique_de_Champ_Durand
160	France	Champ Durand	cattle	15.8				46.4147	-0.659167	35.84	exact	Feulner et al. 2012	Neolithic	https://fr.wikipedia.org/wiki/Enceinte_pr%C3%A9historique_de_Champ_Durand
160	France	Champ Durand	cattle	15.9		-21.2	4.8	46.4147	-0.659167	35.84	exact	Feulner et al. 2012	Neolithic	https://fr.wikipedia.org/wiki/Enceinte_pr%C3%A9historique_de_Champ_Durand
160	France	Champ Durand	cattle	15.9		-21.2	4.8	46.4147	-0.659167	35.84	exact	Feulner et al. 2012	Neolithic	https://fr.wikipedia.org/wiki/Enceinte_pr%C3%A9historique_de_Champ_Durand
160	France	Champ Durand	cattle	15.9				46.4147	-0.659167	35.84	exact	Feulner et al. 2012	Neolithic	https://fr.wikipedia.org/wiki/Enceinte_pr%C3%A9historique_de_Champ_Durand
160	France	Champ Durand	cattle	16.1		-21	4.6	46.4147	-0.659167	35.84	exact	Feulner et al. 2012	Neolithic	https://fr.wikipedia.org/wiki/Enceinte_pr%C3%A9historique_de_Champ_Durand
160	France	Champ Durand	cattle	16.2		-21.4	5.8	46.4147	-0.659167	35.84	exact	Feulner et al. 2012	Neolithic	https://fr.wikipedia.org/wiki/Enceinte_pr%C3%A9historique_de_Champ_Durand
160	France	Champ Durand	cattle	16.3				46.4147	-0.659167	35.84	exact	Feulner et al. 2012	Neolithic	https://fr.wikipedia.org/wiki/Enceinte_pr%C3%A9historique_de_Champ_Durand
160	France	Champ Durand	cattle	16.5		-21.6	4.4	46.4147	-0.659167	35.84	exact	Feulner et al. 2012	Neolithic	https://fr.wikipedia.org/wiki/Enceinte_pr%C3%A9historique_de_Champ_Durand
160	France	Champ Durand	cattle	16.6		-21.1	4.7	46.4147	-0.659167	35.84	exact	Feulner et al. 2012	Neolithic	https://fr.wikipedia.org/wiki/Enceinte_pr%C3%A9historique_de_Champ_Durand
160	France	Champ Durand	cattle	16.8		-21.3	6.1	46.4147	-0.659167	35.84	exact	Feulner et al. 2012	Neolithic	https://fr.wikipedia.org/wiki/Enceinte_pr%C3%A9historique_de_Champ_Durand
160	France	Champ Durand	cattle	16.9				46.4147	-0.659167	35.84	exact	Feulner et al. 2012	Neolithic	https://fr.wikipedia.org/wiki/Enceinte_pr%C3%A9historique_de_Champ_Durand
160	France	Champ Durand	cattle	17		-21.3	7.2	46.4147	-0.659167	35.84	exact	Feulner et al. 2012	Neolithic	https://fr.wikipedia.org/wiki/Enceinte_pr%C3%A9historique_de_Champ_Durand
160	France	Champ Durand	cattle	17.2		-21.2	5.6	46.4147	-0.659167	35.84	exact	Feulner et al. 2012	Neolithic	https://fr.wikipedia.org/wiki/Enceinte_pr%C3%A9historique_de_Champ_Durand
160	France	Champ Durand	cattle	17.4				46.4147	-0.659167	35.84	exact	Feulner et al. 2012	Neolithic	https://fr.wikipedia.org/wiki/Enceinte_pr%C3%A9historique_de_Champ_Durand
160	France	Champ Durand	cattle	17.6		-21.2	5.3	46.4147	-0.659167	35.84	exact	Feulner et al. 2012	Neolithic	https://fr.wikipedia.org/wiki/Enceinte_pr%C3%A9historique_de_Champ_Durand
160	France	Champ Durand	cattle	17.7		-21.3	5.7	46.4147	-0.659167	35.84	exact	Feulner et al. 2012	Neolithic	https://fr.wikipedia.org/wiki/Enceinte_pr%C3%A9historique_de_Champ_Durand
160	France	Champ Durand	cattle	17.8		-21.4	6.1	46.4147	-0.659167	35.84	exact	Feulner et al. 2012	Neolithic	https://fr.wikipedia.org/wiki/Enceinte_pr%C3%A9historique_de_Champ_Durand
160	France	Champ Durand	cattle	18.5		-21.6	4.4	46.4147	-0.659167	35.84	exact	Feulner et al. 2012	Neolithic	https://fr.wikipedia.org/wiki/Enceinte_pr%C3%A9historique_de_Champ_Durand
160	France	Champ Durand	cattle	18.5		-21.1	5.2	46.4147	-0.659167	35.84	exact	Feulner et al. 2012	Neolithic	https://fr.wikipedia.org/wiki/Enceinte_pr%C3%A9historique_de_Champ_Durand
140	Sweden	Rounala	human	9.32		-18.09	12.71	68.8077	21.1497	69.555	exact	Fjellström 2011	medieval rural	google map
140	Sweden	Rounala	human	9.45		-18.09	14.2	68.8077	21.1497	69.555	exact	Fjellström 2011	medieval rural	google map
140	Sweden	Rounala	human	9.48		-18.04	12.39	68.8077	21.1497	69.555	exact	Fjellström 2011	medieval rural	google map
140	Sweden	Rounala	human	9.83		-18.99	12.35	68.8077	21.1497	69.555	exact	Fjellström 2011	medieval rural	google map
140	Sweden	Rounala	human	10.01		-18.55	12.47	68.8077	21.1497	69.555	exact	Fjellström 2011	medieval rural	google map
140	Sweden	Rounala	human	10.04		-18.02	12.01	68.8077	21.1497	69.555	exact	Fjellström 2011	medieval rural	google map
140	Sweden	Rounala	human	10.12		-18.77	13.2	68.8077	21.1497	69.555	exact	Fjellström 2011	medieval rural	google map
140	Sweden	Rounala	human	10.34		-17.86	12.58	68.8077	21.1497	69.555	exact	Fjellström 2011	medieval rural	google map
140	Sweden	Rounala	human	10.35		-17.99	13.58	68.8077	21.1497	69.555	exact	Fjellström 2011	medieval rural	google map
140	Sweden	Rounala	human	10.5		-17.39	10.69	68.8077	21.1497	69.555	exact	Fjellström 2011	medieval rural	google map
140	Sweden	Rounala	human	10.6		-17.51	11.76	68.8077	21.1497	69.555	exact	Fjellström 2011	medieval rural	google map
140	Sweden	Rounala	human	10.66		-17.88	11.27	68.8077	21.1497	69.555	exact	Fjellström 2011	medieval rural	google map
140	Sweden	Rounala	human	10.66		-17.59	11.92	68.8077	21.1497	69.555	exact	Fjellström 2011	medieval rural	google map
140	Sweden	Rounala	human	10.68		-17.81	11.22	68.8077	21.1497	69.555	exact	Fjellström 2011	medieval rural	google map
140	Sweden	Rounala	human	10.81		-17.88	12.45	68.8077	21.1497	69.555	exact	Fjellström 2011	medieval rural	google map
140	Sweden	Rounala	human	10.9		-18.3	12	68.8077	21.1497	69.555	exact	Fjellström 2011	medieval rural	google map
140	Sweden	Rounala	human	11.06		-18.05	11.27	68.8077	21.1497	69.555	exact	Fjellström 2011	medieval rural	google map
140	Sweden	Rounala	human	11.08		-18.81	10.41	68.8077	21.1497	69.555	exact	Fjellström 2011	medieval rural	google map
140	Sweden	Rounala	human	11.1		-18.29	10.17	68.8077	21.1497	69.555	exact	Fjellström 2011	medieval rural	google map
140	Sweden	Rounala	human	11.13		-17.82	10.62	68.8077	21.1497	69.555	exact	Fjellström 2011	medieval rural	google map
140	Sweden	Rounala	human	11.13		-17.89	11.06	68.8077	21.1497	69.555	exact	Fjellström 2011	medieval rural	google map
140	Sweden	Rounala	human	11.14		-18.01	11.69	68.8077	21.1497	69.555	exact	Fjellström 2011	medieval rural	google map
140	Sweden	Rounala	human	11.15		-17.67	11.12	68.8077	21.1497	69.555	exact	Fjellström 2011	medieval rural	google map
140	Sweden	Rounala	human	11.19		-17.33	12.53	68.8077	21.1497	69.555	exact	Fjellström 2011	medieval rural	google map
140	Sweden	Rounala	human	11.24		-17.73	11.6	68.8077	21.1497	69.555	exact	Fjellström 2011	medieval rural	google map
140	Sweden	Rounala	human	11.26		-18.47	10.48	68.8077	21.1497	69.555	exact	Fjellström 2011	medieval rural	google map
140	Sweden	Rounala	human	11.31		-17.72	12.12	68.8077	21.1497	69.555	exact	Fjellström 2011	medieval rural	google map
140	Sweden	Rounala	human	11.33		-18.22	11.7	68.8077	21.1497	69.555	exact	Fjellström 2011	medieval rural	google map
140	Sweden	Rounala	human	11.45		-18.41	12.27	68.8077	21.1497	69.555	exact	Fjellström 2011	medieval rural	google map
140	Sweden	Rounala	human	11.49		-18.13	11.53	68.8077	21.1497	69.555	exact	Fjellström 2011	medieval rural	google map
140	Sweden	Rounala	human	11.73		-17.97	12.33	68.8077	21.1497	69.555	exact	Fjellström 2011	medieval rural	google map
140	Sweden	Rounala	human	11.86		-17.87	11.01	68.8077	21.1497	69.555	exact	Fjellström 2011	medieval rural	google map
140	Sweden	Rounala	human	11.87		-18.71	10.22	68.8077	21.1497	69.555	exact	Fjellström 2011	medieval rural	google map
140	Sweden	Rounala	human	11.99		-18.6	10.42	68.8077	21.1497	69.555	exact	Fjellström 2011	medieval rural	google map
140	Sweden	Rounala	human	12.02		-17.1	13.96	68.8077	21.1497	69.555	exact	Fjellström 2011	medieval rural	google map
140	Sweden	Rounala	human	12.04		-17.65	10.9	68.8077	21.1497	69.555	exact	Fjellström 2011	medieval rural	google map
140	Sweden	Rounala	human	12.06		-17.72	11.57	68.8077	21.1497	69.555	exact	Fjellström 2011	medieval rural	google map
140	Sweden	Rounala	human	12.13		-17.64	10.53	68.8077	21.1497	69.555	exact	Fjellström 2011	medieval rural	google map
140	Sweden	Rounala	human	12.16		-18.4	12.81	68.8077	21.1497	69.555	exact	Fjellström 2011	medieval rural	google map
140	Sweden	Rounala	human	12.41		-18.09	11.28	68.8077	21.1497	69.555	exact	Fjellström 2011	medieval rural	google map
140	Sweden	Rounala	human	13.38		-17.98	12.14	68.8077	21.1497	69.555	exact	Fjellström 2011	medieval rural	google map
140	Sweden	Rounala	human	13.9		-18.01	10.01	68.8077	21.1497	69.555	exact	Fjellström 2011	medieval rural	google map
140	Sweden	Rounala	human	13.94		-18.39	10.13	68.8077	21.1497	69.555	exact	Fjellström 2011	medieval rural	google map
140	Sweden	Rounala	human	8.51		-18.4	11.91	68.8077	21.1497	69.555	exact	Fjellström 2011	medieval rural	google map
58	Sweden	Körsnas	pine marten	6.1		-19.5	8.1	59.1542	17.8008		20 meters	Fornander et al. 2008	Neolithic	google map
58	Sweden	Körsnas	beaver	6.2		-21.3	4.4	59.1542	17.8008		20 meters	Fornander et al. 2008	Neolithic	google map
58	Sweden	Körsnas	moose	6.7		-21.1	2.1	59.1542	17.8008		20 meters	Fornander et al. 2008	Neolithic	google map
58	Sweden	Körsnas	pig	6.9		-22	4.6	59.1542	17.8008		20 meters	Fornander et al. 2008	Neolithic	google map
58	Sweden	Körsnas	brown bear	7.4		-20	3.8	59.1542	17.8008		20 meters	Fornander et al. 2008	Neolithic	google map
58	Sweden	Körsnas	pig	8.3		-21.3	4.3	59.1542	17.8008		20 meters	Fornander et al. 2008	Neolithic	google map
58	Sweden	Körsnas	otter	10.2		-14.2	12.5	59.1542	17.8008		20 meters	Fornander et al. 2008	Neolithic	google map
58	Sweden	Körsnas	pine marten	10.9		-20.3	7.7	59.1542	17.8008		20 meters	Fornander et al. 2008	Neolithic	google map
58	Sweden	Körsnas	hare	11.7		-20.7	2.4	59.1542	17.8008		20 meters	Fornander et al. 2008	Neolithic	google map
58	Sweden	Körsnas	human	12.1	0.1	-15.5	15.4	59.1542	17.8008		20 meters	Fornander et al. 2008	Neolithic	google map
58	Sweden	Körsnas	human	12.2		-13.7	15.4	59.1542	17.8008		20 meters	Fornander et al. 2008	Neolithic	google map
58	Sweden	Körsnas	human	12.2		-13.1	15.5	59.1542	17.8008		20 meters	Fornander et al. 2008	Neolithic	google map
58	Sweden	Körsnas	otter	12.6		-9.9	12.1	59.1542	17.8008		20 meters	Fornander et al. 2008	Neolithic	google map
58	Sweden	Körsnas	human	12.9	0.3	-15.6	15.1	59.1542	17.8008		20 meters	Fornander et al. 2008	Neolithic	google map
58	Sweden	Körsnas	human	12.9	0.9	-14.8	15.7	59.1542	17.8008		20 meters	Fornander et al. 2008	Neolithic	google map
58	Sweden	Körsnas	hare	13.1		-22	2.2	59.1542	17.8008		20 meters	Fornander et al. 2008	Neolithic	google map
58	Sweden	Körsnas	human	13.1	0.1	-16	15.6	59.1542	17.8008		20 meters	Fornander et al. 2008	Neolithic	google map
58	Sweden	Körsnas	human	14.7		-13.8	15.7	59.1542	17.8008		20 meters	Fornander et al. 2008	Neolithic	google map
58	Sweden	Körsnas	human	16.7		-15.1	15.5	59.1542	17.8008		20 meters	Fornander et al. 2008	Neolithic	google map
58	Sweden	Körsnas	dog	16.8		-13.7	14.1	59.1542	17.8008		20 meters	Fornander et al. 2008	Neolithic	google map
58	Sweden	Körsnas	scoter	17.2		-17.1	8.5	59.1542	17.8008		20 meters	Fornander et al. 2008	Neolithic	google map
58	Sweden	Körsnas	scoter	17.2		-16	11.1	59.1542	17.8008		20 meters	Fornander et al. 2008	Neolithic	google map
40	Spain	Can Reines	human	11.4		-18.7	10.55	39.8493	3.12242	1.0075	exact	Garcia et al. 2004	roman period	https://geohack.toolforge.org/geohack.php?language=es&pagename=Pollentia&params=39.849305555556_N_3.1224166666667_E_type:landmark
40	Spain	Can Reines	caprine	12.1		-20.8	5.2	39.8493	3.12242	1.0075	exact	Garcia et al. 2004	roman period	https://geohack.toolforge.org/geohack.php?language=es&pagename=Pollentia&params=39.849305555556_N_3.1224166666667_E_type:landmark
40	Spain	Can Reines	bovid	13.2		-21	7.75	39.8493	3.12242	1.0075	exact	Garcia et al. 2004	roman period	https://geohack.toolforge.org/geohack.php?language=es&pagename=Pollentia&params=39.849305555556_N_3.1224166666667_E_type:landmark
40	Spain	Can Reines	bovid	13.9		-20.7	6.9	39.8493	3.12242	1.0075	exact	Garcia et al. 2004	roman period	https://geohack.toolforge.org/geohack.php?language=es&pagename=Pollentia&params=39.849305555556_N_3.1224166666667_E_type:landmark
120	Spain	Alfoz de Lloredo (Los Avallanos I)	human	4.6		-20.9	9.1	43.3509	-4.17856	6.83019	few 100m	Gonzales-Rabanal et al. 2020	Neolithic	La Busta
120	Spain	Alfoz de Lloredo (Los Avallanos I)	human	9.6		-20.9	8.7	43.3509	-4.17856	6.83019	few 100m	Gonzales-Rabanal et al. 2020	Neolithic	La Busta
120	Spain	Alfoz de Lloredo (Los Avallanos I)	human	13.5		-21.3	9.3	43.3509	-4.17856	6.83019	few 100m	Gonzales-Rabanal et al. 2020	Neolithic	La Busta
120	Spain	Alfoz de Lloredo (Los Avallanos I)	ovicaprid	13.7		-21.4	4.7	43.3509	-4.17856	6.83019	few 100m	Gonzales-Rabanal et al. 2020	Neolithic	La Busta
120	Spain	Alfoz de Lloredo (Los Avallanos II)	human	10.5		-20.5	8.8	43.3509	-4.17856	6.83019	few 100m	Gonzales-Rabanal et al. 2020	Neolithic	La Busta
120	Spain	Alfoz de Lloredo (Los Avallanos II)	human	13.4		-20.8	8.9	43.3509	-4.17856	6.83019	few 100m	Gonzales-Rabanal et al. 2020	Neolithic	La Busta
120	Spain	Alfoz de Lloredo (Los Avallanos II)	human	13.5		-20.8	9.3	43.3509	-4.17856	6.83019	few 100m	Gonzales-Rabanal et al. 2020	Neolithic	La Busta
120	Spain	Alfoz de Lloredo (Los Avallanos II)	human	14.4		-21	8.9	43.3509	-4.17856	6.83019	few 100m	Gonzales-Rabanal et al. 2020	Neolithic	La Busta
120	Spain	Alfoz de Lloredo (Los Avallanos II)	pig	14.6		-17.6	7.1	43.3509	-4.17856	6.83019	few 100m	Gonzales-Rabanal et al. 2020	Neolithic	La Busta
120	Spain	Alfoz de Lloredo (Los Avallanos II)	cow	14.8		-21.9	4.4	43.3509	-4.17856	6.83019	few 100m	Gonzales-Rabanal et al. 2020	Neolithic	La Busta
153	France	Pussigny (Le Vigneau)	human	8		-20.4	9.4	46.9906	0.537829	87.92	few 100 m	Goude et al. 2019	Neolithic	chemin de fer Pussigny
153	France	Pussigny (Le Vigneau)	human	8.9		-20.4	9.6	46.9906	0.537829	87.92	few 100 m	Goude et al. 2019	Neolithic	chemin de fer Pussigny
153	France	Pussigny (Le Vigneau)	human	8.9		-20.4	10	46.9906	0.537829	87.92	few 100 m	Goude et al. 2019	Neolithic	chemin de fer Pussigny
153	France	Pussigny (Le Vigneau)	lamb	9.4		-21.4	4.7	46.9906	0.537829	87.92	few 100 m	Goude et al. 2019	Neolithic	chemin de fer Pussigny
153	France	Pussigny (Le Vigneau)	human	9.6		-20.5	10.6	46.9906	0.537829	87.92	few 100 m	Goude et al. 2019	Neolithic	chemin de fer Pussigny
153	France	Pussigny (Le Vigneau)	dog	10		-20.6	9	46.9906	0.537829	87.92	few 100 m	Goude et al. 2019	Neolithic	chemin de fer Pussigny
153	France	Pussigny (Le Vigneau)	human	10.2		-20.7	10.2	46.9906	0.537829	87.92	few 100 m	Goude et al. 2019	Neolithic	chemin de fer Pussigny
153	France	Pussigny (Le Vigneau)	human	10.5		-20.4	9.8	46.9906	0.537829	87.92	few 100 m	Goude et al. 2019	Neolithic	chemin de fer Pussigny
153	France	Pussigny (Le Vigneau)	human	10.8		-20.4	9.9	46.9906	0.537829	87.92	few 100 m	Goude et al. 2019	Neolithic	chemin de fer Pussigny
153	France	Pussigny (Le Vigneau)	human	10.9		-20.6	10.4	46.9906	0.537829	87.92	few 100 m	Goude et al. 2019	Neolithic	chemin de fer Pussigny
153	France	Pussigny (Le Vigneau)	human	10.9		-20.3	11.9	46.9906	0.537829	87.92	few 100 m	Goude et al. 2019	Neolithic	chemin de fer Pussigny
153	France	Pussigny (Le Vigneau)	lamb	11		-21.5	4.7	46.9906	0.537829	87.92	few 100 m	Goude et al. 2019	Neolithic	chemin de fer Pussigny
153	France	Pussigny (Le Vigneau)	human	11		-20.5	10.2	46.9906	0.537829	87.92	few 100 m	Goude et al. 2019	Neolithic	chemin de fer Pussigny
153	France	Pussigny (Le Vigneau)	human	11.2		-20.7	9.8	46.9906	0.537829	87.92	few 100 m	Goude et al. 2019	Neolithic	chemin de fer Pussigny
153	France	Pussigny (Le Vigneau)	human	11.3		-20.1	10.3	46.9906	0.537829	87.92	few 100 m	Goude et al. 2019	Neolithic	chemin de fer Pussigny
153	France	Pussigny (Le Vigneau)	sheep	11.5		-21.4	6.7	46.9906	0.537829	87.92	few 100 m	Goude et al. 2019	Neolithic	chemin de fer Pussigny
153	France	Pussigny (Le Vigneau)	human	11.8		-20.6	9.8	46.9906	0.537829	87.92	few 100 m	Goude et al. 2019	Neolithic	chemin de fer Pussigny
153	France	Pussigny (Le Vigneau)	human	11.9		-20.7	9.9	46.9906	0.537829	87.92	few 100 m	Goude et al. 2019	Neolithic	chemin de fer Pussigny
153	France	Pussigny (Le Vigneau)	human	12.1		-20.5	10.3	46.9906	0.537829	87.92	few 100 m	Goude et al. 2019	Neolithic	chemin de fer Pussigny
153	France	Pussigny (Le Vigneau)	human	12.2		-21.2	9.8	46.9906	0.537829	87.92	few 100 m	Goude et al. 2019	Neolithic	chemin de fer Pussigny
153	France	Pussigny (Le Vigneau)	lamb	12.5		-21.5	7.2	46.9906	0.537829	87.92	few 100 m	Goude et al. 2019	Neolithic	chemin de fer Pussigny
153	France	Pussigny (Le Vigneau)	human	12.6		-20.4	9.7	46.9906	0.537829	87.92	few 100 m	Goude et al. 2019	Neolithic	chemin de fer Pussigny
153	France	Pussigny (Le Vigneau)	human	12.7		-20.4	10.1	46.9906	0.537829	87.92	few 100 m	Goude et al. 2019	Neolithic	chemin de fer Pussigny
153	France	Pussigny (Le Vigneau)	lamb	12.8		-21.7	5.6	46.9906	0.537829	87.92	few 100 m	Goude et al. 2019	Neolithic	chemin de fer Pussigny
153	France	Pussigny (Le Vigneau)	human	12.9		-20.4	9.4	46.9906	0.537829	87.92	few 100 m	Goude et al. 2019	Neolithic	chemin de fer Pussigny
153	France	Pussigny (Le Vigneau)	human	12.9		-20.4	9.9	46.9906	0.537829	87.92	few 100 m	Goude et al. 2019	Neolithic	chemin de fer Pussigny
153	France	Pussigny (Le Vigneau)	human	13.1		-20.4	10.5	46.9906	0.537829	87.92	few 100 m	Goude et al. 2019	Neolithic	chemin de fer Pussigny
153	France	Pussigny (Le Vigneau)	human	13.2		-20.6	10.4	46.9906	0.537829	87.92	few 100 m	Goude et al. 2019	Neolithic	chemin de fer Pussigny
153	France	Pussigny (Le Vigneau)	human	13.3		-20.4	10.5	46.9906	0.537829	87.92	few 100 m	Goude et al. 2019	Neolithic	chemin de fer Pussigny
153	France	Pussigny (Le Vigneau)	human	13.6		-20.5	9.5	46.9906	0.537829	87.92	few 100 m	Goude et al. 2019	Neolithic	chemin de fer Pussigny
153	France	Pussigny (Le Vigneau)	lamb	13.7		-22.6	7.4	46.9906	0.537829	87.92	few 100 m	Goude et al. 2019	Neolithic	chemin de fer Pussigny
153	France	Pussigny (Le Vigneau)	human	13.7		-20.3	9.9	46.9906	0.537829	87.92	few 100 m	Goude et al. 2019	Neolithic	chemin de fer Pussigny
153	France	Pussigny (Le Vigneau)	human	13.8		-20.2	9.1	46.9906	0.537829	87.92	few 100 m	Goude et al. 2019	Neolithic	chemin de fer Pussigny
153	France	Pussigny (Le Vigneau)	lamb	14.1		-23.4	6.8	46.9906	0.537829	87.92	few 100 m	Goude et al. 2019	Neolithic	chemin de fer Pussigny
153	France	Pussigny (Le Vigneau)	lamb	14.1		-22.7	7.1	46.9906	0.537829	87.92	few 100 m	Goude et al. 2019	Neolithic	chemin de fer Pussigny
153	France	Pussigny (Le Vigneau)	human	14.2		-20.3	9.4	46.9906	0.537829	87.92	few 100 m	Goude et al. 2019	Neolithic	chemin de fer Pussigny
153	France	Pussigny (Le Vigneau)	human	14.3		-20.4	9.8	46.9906	0.537829	87.92	few 100 m	Goude et al. 2019	Neolithic	chemin de fer Pussigny
153	France	Pussigny (Le Vigneau)	human	14.4		-20.7	10.1	46.9906	0.537829	87.92	few 100 m	Goude et al. 2019	Neolithic	chemin de fer Pussigny
153	France	Pussigny (Le Vigneau)	human	14.5		-20.8	9.8	46.9906	0.537829	87.92	few 100 m	Goude et al. 2019	Neolithic	chemin de fer Pussigny
153	France	Pussigny (Le Vigneau)	human	14.9		-20.6	9.7	46.9906	0.537829	87.92	few 100 m	Goude et al. 2019	Neolithic	chemin de fer Pussigny
153	France	Pussigny (Le Vigneau)	lamb	15.2		-22.5	7.3	46.9906	0.537829	87.92	few 100 m	Goude et al. 2019	Neolithic	chemin de fer Pussigny
154	Italy	Arene Candide (2 Tinè)	human	9.5				44.1631	8.32806	1.5	exact	Goude et al. 2020a	Neolithic	https://www.360cities.net/to/image/arma-delle-anime-4-rocca-di-perti-finale-ligure-italy
151	Italy	Arma dell'Aquila	human	7.4				44.1874	8.32818	6	exact	Goude et al. 2020a	Neolithic	https://www.360cities.net/to/image/arma-delle-anime-4-rocca-di-perti-finale-ligure-italy
151	Italy	Arma dell'Aquila	human	8.4				44.1874	8.32818	6	exact	Goude et al. 2020a	Neolithic	https://www.360cities.net/to/image/arma-delle-anime-4-rocca-di-perti-finale-ligure-italy
151	Italy	Arma dell'Aquila	human	9.5				44.1874	8.32818	6	exact	Goude et al. 2020a	Neolithic	https://www.360cities.net/to/image/arma-delle-anime-4-rocca-di-perti-finale-ligure-italy
151	Italy	Arma dell'Aquila	human	10		-19.8441	10.3592	44.1874	8.32818	6	few 100 m	Goude et al. 2020a	Neolithic
151	Italy	Arma dell'Aquila	human	10.5		-20.2068	8.70927	44.1874	8.32818	6	few 100 m	Goude et al. 2020a	Neolithic
152	Italy	Arma delle Anime	human	-3.4		-21.2367	7.5865	44.195	8.31024	2.9	exact	Goude et al. 2020a	Neolithic	https://www.360cities.net/to/image/arma-delle-anime-4-rocca-di-perti-finale-ligure-italy
152	Italy	Arma delle Anime	human	-2.8		-21.2016	7.22866	44.195	8.31024	2.9	exact	Goude et al. 2020a	Neolithic	https://www.360cities.net/to/image/arma-delle-anime-4-rocca-di-perti-finale-ligure-italy
152	Italy	Arma delle Anime	human	4.4		-19.927	7.34575	44.195	8.31024	2.9	exact	Goude et al. 2020a	Neolithic	https://www.360cities.net/to/image/arma-delle-anime-4-rocca-di-perti-finale-ligure-italy
152	Italy	Arma delle Anime	human	4.4		-19.451	10.0829	44.195	8.31024	2.9	exact	Goude et al. 2020a	Neolithic	https://www.360cities.net/to/image/arma-delle-anime-4-rocca-di-perti-finale-ligure-italy
152	Italy	Arma delle Anime	human	4.7		-20.2832	8.16747	44.195	8.31024	2.9	exact	Goude et al. 2020a	Neolithic	https://www.360cities.net/to/image/arma-delle-anime-4-rocca-di-perti-finale-ligure-italy
152	Italy	Arma delle Anime	human	4.9		-20.24	7.53641	44.195	8.31024	2.9	exact	Goude et al. 2020a	Neolithic	https://www.360cities.net/to/image/arma-delle-anime-4-rocca-di-perti-finale-ligure-italy
153	Italy	Parmorari	human	2		-19.3483	12.1588	44.1636	8.31217	1	few 100 m	Goude et al. 2020a	Neolithic
153	Italy	Parmorari	human	3.5		-19.9451	7.92186	44.1636	8.31217	1	few 100 m	Goude et al. 2020a	Neolithic
153	Italy	Parmorari	human	3.7		-20.4644	8.86167	44.1636	8.31217	1	few 100 m	Goude et al. 2020a	Neolithic
153	Italy	Parmorari	human	4.1		-20.5765	8.06548	44.1636	8.31217	1	few 100 m	Goude et al. 2020a	Neolithic
153	Italy	Parmorari	human	10.8		-20.3546	9.27249	44.1636	8.31217	1	few 100 m	Goude et al. 2020a	Neolithic
153	Italy	Parmorari	human	11.2		-20.3724	9.05671	44.1636	8.31217	1	few 100 m	Goude et al. 2020a	Neolithic
153	Italy	Parmorari	human	11.5		-20.2948	8.95652	44.1636	8.31217	1	few 100 m	Goude et al. 2020a	Neolithic
152	France	Mougins (Les Bréguières)	human	6.4		-19.3	9.9	43.5956	7.03565	5.66	few meters	Goude et al. 2020b	Neolithic	google map
152	France	Mougins (Les Bréguières)	human	9.1		-20	9.9	43.5956	7.03565	5.66	few meters	Goude et al. 2020b	Neolithic	google map
152	France	Mougins (Les Bréguières)	human	9.3		-9.3	3.4	43.5956	7.03565	5.66	few meters	Goude et al. 2020b	Neolithic	google map
152	France	Mougins (Les Bréguières)	human	9.6		-20.1	9.2	43.5956	7.03565	5.66	few meters	Goude et al. 2020b	Neolithic	google map
152	France	Mougins (Les Bréguières)	human	9.8		-19.8	8.9	43.5956	7.03565	5.66	few meters	Goude et al. 2020b	Neolithic	google map
152	France	Mougins (Les Bréguières)	human	9.8		-20.1	9.6	43.5956	7.03565	5.66	few meters	Goude et al. 2020b	Neolithic	google map
152	France	Mougins (Les Bréguières)	human	9.9		-20	10.3	43.5956	7.03565	5.66	few meters	Goude et al. 2020b	Neolithic	google map
152	France	Mougins (Les Bréguières)	human	10		-19.9	9.1	43.5956	7.03565	5.66	few meters	Goude et al. 2020b	Neolithic	google map
152	France	Mougins (Les Bréguières)	human	10.1		-19.9	9.6	43.5956	7.03565	5.66	few meters	Goude et al. 2020b	Neolithic	google map
152	France	Mougins (Les Bréguières)	human	10.2		-19.9	9.3	43.5956	7.03565	5.66	few meters	Goude et al. 2020b	Neolithic	google map
152	France	Mougins (Les Bréguières)	human	10.2		-20.2	14	43.5956	7.03565	5.66	few meters	Goude et al. 2020b	Neolithic	google map
152	France	Mougins (Les Bréguières)	human	10.4		-19.9	9.1	43.5956	7.03565	5.66	few meters	Goude et al. 2020b	Neolithic	google map
152	France	Mougins (Les Bréguières)	human	10.4		-20	9.4	43.5956	7.03565	5.66	few meters	Goude et al. 2020b	Neolithic	google map
152	France	Mougins (Les Bréguières)	human	10.5		-20	9.9	43.5956	7.03565	5.66	few meters	Goude et al. 2020b	Neolithic	google map
152	France	Mougins (Les Bréguières)	human	10.6		-20.1	9.2	43.5956	7.03565	5.66	few meters	Goude et al. 2020b	Neolithic	google map
152	France	Mougins (Les Bréguières)	human	10.6		-19.8	9.8	43.5956	7.03565	5.66	few meters	Goude et al. 2020b	Neolithic	google map
152	France	Mougins (Les Bréguières)	human	10.8		-19.8	9.8	43.5956	7.03565	5.66	few meters	Goude et al. 2020b	Neolithic	google map
152	France	Mougins (Les Bréguières)	human	10.9		-20.3	9.2	43.5956	7.03565	5.66	few meters	Goude et al. 2020b	Neolithic	google map
152	France	Mougins (Les Bréguières)	human	10.9		-20.1	9.6	43.5956	7.03565	5.66	few meters	Goude et al. 2020b	Neolithic	google map
152	France	Mougins (Les Bréguières)	human	10.9		-20.3	14.1	43.5956	7.03565	5.66	few meters	Goude et al. 2020b	Neolithic	google map
152	France	Mougins (Les Bréguières)	human	11		-19.8	9.3	43.5956	7.03565	5.66	few meters	Goude et al. 2020b	Neolithic	google map
152	France	Mougins (Les Bréguières)	human	11		-19.7	9.6	43.5956	7.03565	5.66	few meters	Goude et al. 2020b	Neolithic	google map
152	France	Mougins (Les Bréguières)	human	11.2		-19.9	10.1	43.5956	7.03565	5.66	few meters	Goude et al. 2020b	Neolithic	google map
152	France	Mougins (Les Bréguières)	human	11.4		-20.3	13.9	43.5956	7.03565	5.66	few meters	Goude et al. 2020b	Neolithic	google map
152	France	Mougins (Les Bréguières)	human	11.5		-19.8	9.2	43.5956	7.03565	5.66	few meters	Goude et al. 2020b	Neolithic	google map
152	France	Mougins (Les Bréguières)	human	11.5		-20.1	9.4	43.5956	7.03565	5.66	few meters	Goude et al. 2020b	Neolithic	google map
152	France	Mougins (Les Bréguières)	human	11.6		-19.8	8.9	43.5956	7.03565	5.66	few meters	Goude et al. 2020b	Neolithic	google map
152	France	Mougins (Les Bréguières)	human	11.6		-19.7	8.9	43.5956	7.03565	5.66	few meters	Goude et al. 2020b	Neolithic	google map
152	France	Mougins (Les Bréguières)	human	11.7		-19.7	9.5	43.5956	7.03565	5.66	few meters	Goude et al. 2020b	Neolithic	google map
152	France	Mougins (Les Bréguières)	human	11.8		-20.1	9.3	43.5956	7.03565	5.66	few meters	Goude et al. 2020b	Neolithic	google map
152	France	Mougins (Les Bréguières)	human	11.9		-19.9	9.3	43.5956	7.03565	5.66	few meters	Goude et al. 2020b	Neolithic	google map
152	France	Mougins (Les Bréguières)	human	11.9		-19.9	9.5	43.5956	7.03565	5.66	few meters	Goude et al. 2020b	Neolithic	google map
152	France	Mougins (Les Bréguières)	human	12		-20.4	13.7	43.5956	7.03565	5.66	few meters	Goude et al. 2020b	Neolithic	google map
152	France	Mougins (Les Bréguières)	human	12.1		-20.4	13.4	43.5956	7.03565	5.66	few meters	Goude et al. 2020b	Neolithic	google map
152	France	Mougins (Les Bréguières)	human	12.1		-21.2	16.1	43.5956	7.03565	5.66	few meters	Goude et al. 2020b	Neolithic	google map
152	France	Mougins (Les Bréguières)	human	12.3		-19.8	9.8	43.5956	7.03565	5.66	few meters	Goude et al. 2020b	Neolithic	google map
152	France	Mougins (Les Bréguières)	human	12.5		-19.7	9.5	43.5956	7.03565	5.66	few meters	Goude et al. 2020b	Neolithic	google map
152	France	Mougins (Les Bréguières)	human	12.5		-20	9.8	43.5956	7.03565	5.66	few meters	Goude et al. 2020b	Neolithic	google map
152	France	Mougins (Les Bréguières)	human	12.5		-21.2	14.4	43.5956	7.03565	5.66	few meters	Goude et al. 2020b	Neolithic	google map
152	France	Mougins (Les Bréguières)	human	12.9		-19.2	9.7	43.5956	7.03565	5.66	few meters	Goude et al. 2020b	Neolithic	google map
152	France	Mougins (Les Bréguières)	human	13.2		-19.8	9.3	43.5956	7.03565	5.66	few meters	Goude et al. 2020b	Neolithic	google map
152	France	Mougins (Les Bréguières)	human	13.3		-20	9.3	43.5956	7.03565	5.66	few meters	Goude et al. 2020b	Neolithic	google map
152	France	Mougins (Les Bréguières)	human	13.4		-19.8	10.3	43.5956	7.03565	5.66	few meters	Goude et al. 2020b	Neolithic	google map
152	France	Mougins (Les Bréguières)	human	13.5		-18.9	10.7	43.5956	7.03565	5.66	few meters	Goude et al. 2020b	Neolithic	google map
152	France	Mougins (Les Bréguières)	human	14		-19.9	10.5	43.5956	7.03565	5.66	few meters	Goude et al. 2020b	Neolithic	google map
152	France	Mougins (Les Bréguières)	human	14		-19.8	10.9	43.5956	7.03565	5.66	few meters	Goude et al. 2020b	Neolithic	google map
152	France	Mougins (Les Bréguières)	human	14.1		-19.9	10.2	43.5956	7.03565	5.66	few meters	Goude et al. 2020b	Neolithic	google map
152	France	Mougins (Les Bréguières)	human	14.2		-19.5	10.2	43.5956	7.03565	5.66	few meters	Goude et al. 2020b	Neolithic	google map
152	France	Mougins (Les Bréguières)	human	14.3		-20	9.1	43.5956	7.03565	5.66	few meters	Goude et al. 2020b	Neolithic	google map
152	France	Mougins (Les Bréguières)	human	14.3		-19.9	9.5	43.5956	7.03565	5.66	few meters	Goude et al. 2020b	Neolithic	google map
152	France	Mougins (Les Bréguières)	human	14.5		-19.6	9.9	43.5956	7.03565	5.66	few meters	Goude et al. 2020b	Neolithic	google map
152	France	Mougins (Les Bréguières)	human	14.5		-19.6	10.3	43.5956	7.03565	5.66	few meters	Goude et al. 2020b	Neolithic	google map
152	France	Mougins (Les Bréguières)	human	14.6		-19.8	9.1	43.5956	7.03565	5.66	few meters	Goude et al. 2020b	Neolithic	google map
152	France	Mougins (Les Bréguières)	human	14.6		-19.9	9.4	43.5956	7.03565	5.66	few meters	Goude et al. 2020b	Neolithic	google map
152	France	Mougins (Les Bréguières)	human	14.7		-20.1	9.4	43.5956	7.03565	5.66	few meters	Goude et al. 2020b	Neolithic	google map
152	France	Mougins (Les Bréguières)	human	15		-19.9	9.9	43.5956	7.03565	5.66	few meters	Goude et al. 2020b	Neolithic	google map
34	United Kingdom	Danebury	horse	0.8		-23	6	51.1388	-1.53081	10.9	exact	Hamilton et al. 2019	Iron Age	google map
34	United Kingdom	Danebury	sheep	3.2		-21.6	4.5	51.1388	-1.53081	10.9	exact	Hamilton et al. 2019	Iron Age	google map
34	United Kingdom	Danebury	cow	3.4		-23	4.4	51.1388	-1.53081	10.9	exact	Hamilton et al. 2019	Iron Age	google map
34	United Kingdom	Danebury	horse	7.7		-22.3	4.3	51.1388	-1.53081	10.9	exact	Hamilton et al. 2019	Iron Age	google map
34	United Kingdom	Danebury	sheep	8.6		-22.3	6.5	51.1388	-1.53081	10.9	exact	Hamilton et al. 2019	Iron Age	google map
34	United Kingdom	Danebury	horse	8.9		-22.8	5	51.1388	-1.53081	10.9	exact	Hamilton et al. 2019	Iron Age	google map
34	United Kingdom	Danebury	horse	10.4		-23.2	4.2	51.1388	-1.53081	10.9	exact	Hamilton et al. 2019	Iron Age	google map
34	United Kingdom	Danebury	sheep	11.3		-21.4	6.2	51.1388	-1.53081	10.9	exact	Hamilton et al. 2019	Iron Age	google map
34	United Kingdom	Danebury	horse	12.9		-22.1	5.2	51.1388	-1.53081	10.9	exact	Hamilton et al. 2019	Iron Age	google map
34	United Kingdom	Danebury	cow	13.4		-22.2	4.6	51.1388	-1.53081	10.9	exact	Hamilton et al. 2019	Iron Age	google map
34	United Kingdom	Danebury	horse	13.9		-22.7	4	51.1388	-1.53081	10.9	exact	Hamilton et al. 2019	Iron Age	google map
34	United Kingdom	Danebury	horse	14		-22.3	3	51.1388	-1.53081	10.9	exact	Hamilton et al. 2019	Iron Age	google map
34	United Kingdom	Danebury	cow	14.5		-21.6	3.3	51.1388	-1.53081	10.9	exact	Hamilton et al. 2019	Iron Age	google map
34	United Kingdom	Danebury	sheep	14.7		-21	6.5	51.1388	-1.53081	10.9	exact	Hamilton et al. 2019	Iron Age	google map
34	United Kingdom	Danebury	cow	15		-22	3.7	51.1388	-1.53081	10.9	exact	Hamilton et al. 2019	Iron Age	google map
34	United Kingdom	Danebury	cow	15		-22	4.5	51.1388	-1.53081	10.9	exact	Hamilton et al. 2019	Iron Age	google map
34	United Kingdom	Danebury	cow	15.1		-21.8	4.3	51.1388	-1.53081	10.9	exact	Hamilton et al. 2019	Iron Age	google map
34	United Kingdom	Danebury	horse	15.1		-22.8	5.7	51.1388	-1.53081	10.9	exact	Hamilton et al. 2019	Iron Age	google map
34	United Kingdom	Danebury	sheep	15.3		-21.3	4.4	51.1388	-1.53081	10.9	exact	Hamilton et al. 2019	Iron Age	google map
34	United Kingdom	Danebury	cow	15.3		-22.2	5.5	51.1388	-1.53081	10.9	exact	Hamilton et al. 2019	Iron Age	google map
34	United Kingdom	Danebury	cow	15.6		-22.1	3.7	51.1388	-1.53081	10.9	exact	Hamilton et al. 2019	Iron Age	google map
34	United Kingdom	Danebury	horse	15.8		-22.4	2.7	51.1388	-1.53081	10.9	exact	Hamilton et al. 2019	Iron Age	google map
34	United Kingdom	Danebury	cow	15.9		-21.8	6.2	51.1388	-1.53081	10.9	exact	Hamilton et al. 2019	Iron Age	google map
34	United Kingdom	Danebury	red deer	15.9		-22.5	8.5	51.1388	-1.53081	10.9	exact	Hamilton et al. 2019	Iron Age	google map
34	United Kingdom	Danebury	sheep	16.2		-21.8	4.9	51.1388	-1.53081	10.9	exact	Hamilton et al. 2019	Iron Age	google map
34	United Kingdom	Danebury	sheep	16.5		-21.6	5.8	51.1388	-1.53081	10.9	exact	Hamilton et al. 2019	Iron Age	google map
34	United Kingdom	Danebury	cow	16.6		-21.9	2.7	51.1388	-1.53081	10.9	exact	Hamilton et al. 2019	Iron Age	google map
34	United Kingdom	Danebury	cow	16.9		-21.6	2.5	51.1388	-1.53081	10.9	exact	Hamilton et al. 2019	Iron Age	google map
34	United Kingdom	Danebury	cow	17.3		-21.5	3.2	51.1388	-1.53081	10.9	exact	Hamilton et al. 2019	Iron Age	google map
34	United Kingdom	Danebury	cow	17.3		-20.8	4.9	51.1388	-1.53081	10.9	exact	Hamilton et al. 2019	Iron Age	google map
34	United Kingdom	Danebury	sheep	17.5		-21.2	4.4	51.1388	-1.53081	10.9	exact	Hamilton et al. 2019	Iron Age	google map
34	United Kingdom	Danebury	sheep	17.5		-21.3	4.9	51.1388	-1.53081	10.9	exact	Hamilton et al. 2019	Iron Age	google map
34	United Kingdom	Danebury	sheep	17.6		-21.4	4.5	51.1388	-1.53081	10.9	exact	Hamilton et al. 2019	Iron Age	google map
34	United Kingdom	Danebury	sheep	17.8		-21.3	3.9	51.1388	-1.53081	10.9	exact	Hamilton et al. 2019	Iron Age	google map
34	United Kingdom	Danebury	sheep	17.8		-21	4.2	51.1388	-1.53081	10.9	exact	Hamilton et al. 2019	Iron Age	google map
34	United Kingdom	Danebury	cow	18.1		-21.7	3.7	51.1388	-1.53081	10.9	exact	Hamilton et al. 2019	Iron Age	google map
34	United Kingdom	Danebury	sheep	18.1		-21.5	5.2	51.1388	-1.53081	10.9	exact	Hamilton et al. 2019	Iron Age	google map
34	United Kingdom	Danebury	cow	18.1		-21.7	6.3	51.1388	-1.53081	10.9	exact	Hamilton et al. 2019	Iron Age	google map
34	United Kingdom	Danebury	cow	18.2		-22	3.7	51.1388	-1.53081	10.9	exact	Hamilton et al. 2019	Iron Age	google map
34	United Kingdom	Danebury	sheep	18.4		-21.2	4	51.1388	-1.53081	10.9	exact	Hamilton et al. 2019	Iron Age	google map
34	United Kingdom	Danebury	sheep	18.4		-21.6	5	51.1388	-1.53081	10.9	exact	Hamilton et al. 2019	Iron Age	google map
34	United Kingdom	Danebury	cow	18.6		-22.1	2.8	51.1388	-1.53081	10.9	exact	Hamilton et al. 2019	Iron Age	google map
34	United Kingdom	Danebury	cow	18.6		-21.6	3	51.1388	-1.53081	10.9	exact	Hamilton et al. 2019	Iron Age	google map
34	United Kingdom	Sudden Farm	cow	4.1		-22.3	5	51.1418	-1.59825	14.8	exact	Hamilton et al. 2019	Iron Age	google map
34	United Kingdom	Sudden Farm	cow	5.1		-22.1	6.8	51.1418	-1.59825	14.8	exact	Hamilton et al. 2019	Iron Age	google map
34	United Kingdom	Sudden Farm	horse	9		-21.8	4.2	51.1418	-1.59825	14.8	exact	Hamilton et al. 2019	Iron Age	google map
34	United Kingdom	Sudden Farm	horse	10.5		-22.6	5.1	51.1418	-1.59825	14.8	exact	Hamilton et al. 2019	Iron Age	google map
34	United Kingdom	Sudden Farm	sheep	12		-22	8	51.1418	-1.59825	14.8	exact	Hamilton et al. 2019	Iron Age	google map
34	United Kingdom	Sudden Farm	horse	13.8		-22.6	3.7	51.1418	-1.59825	14.8	exact	Hamilton et al. 2019	Iron Age	google map
34	United Kingdom	Sudden Farm	cow	13.8		-21.4	3.9	51.1418	-1.59825	14.8	exact	Hamilton et al. 2019	Iron Age	google map
34	United Kingdom	Sudden Farm	cow	14.6		-21.6	1.5	51.1418	-1.59825	14.8	exact	Hamilton et al. 2019	Iron Age	google map
34	United Kingdom	Sudden Farm	cow	15.9		-21.1	5.1	51.1418	-1.59825	14.8	exact	Hamilton et al. 2019	Iron Age	google map
34	United Kingdom	Sudden Farm	pig	16.2		-21.6	6.9	51.1418	-1.59825	14.8	exact	Hamilton et al. 2019	Iron Age	google map
34	United Kingdom	Sudden Farm	cow	16.3		-21.7	3.8	51.1418	-1.59825	14.8	exact	Hamilton et al. 2019	Iron Age	google map
34	United Kingdom	Sudden Farm	pig	16.3		-21.9	7.4	51.1418	-1.59825	14.8	exact	Hamilton et al. 2019	Iron Age	google map
34	United Kingdom	Sudden Farm	cow	16.6		-21.7	3.1	51.1418	-1.59825	14.8	exact	Hamilton et al. 2019	Iron Age	google map
34	United Kingdom	Sudden Farm	horse	16.8		-22.1	2.7	51.1418	-1.59825	14.8	exact	Hamilton et al. 2019	Iron Age	google map
34	United Kingdom	Sudden Farm	horse	16.9		-22.7	2.6	51.1418	-1.59825	14.8	exact	Hamilton et al. 2019	Iron Age	google map
34	United Kingdom	Sudden Farm	sheep	16.9		-21.5	3.2	51.1418	-1.59825	14.8	exact	Hamilton et al. 2019	Iron Age	google map
34	United Kingdom	Sudden Farm	sheep	16.9		-21.3	6.4	51.1418	-1.59825	14.8	exact	Hamilton et al. 2019	Iron Age	google map
34	United Kingdom	Sudden Farm	horse	17		-22.2	3.2	51.1418	-1.59825	14.8	exact	Hamilton et al. 2019	Iron Age	google map
34	United Kingdom	Sudden Farm	dog	17.3		-20.7	6.8	51.1418	-1.59825	14.8	exact	Hamilton et al. 2019	Iron Age	google map
34	United Kingdom	Sudden Farm	horse	17.4		-22.4	5.3	51.1418	-1.59825	14.8	exact	Hamilton et al. 2019	Iron Age	google map
34	United Kingdom	Sudden Farm	cow	18		-22.2	7.4	51.1418	-1.59825	14.8	exact	Hamilton et al. 2019	Iron Age	google map
34	United Kingdom	Sudden Farm	cow	18.1		-21.4	3.5	51.1418	-1.59825	14.8	exact	Hamilton et al. 2019	Iron Age	google map
34	United Kingdom	Sudden Farm	sheep	18.2		-21.5	4	51.1418	-1.59825	14.8	exact	Hamilton et al. 2019	Iron Age	google map
34	United Kingdom	Sudden Farm	cow	18.6		-21.3	2.3	51.1418	-1.59825	14.8	exact	Hamilton et al. 2019	Iron Age	google map
34	United Kingdom	Sudden Farm	sheep	18.6		-21.1	3.2	51.1418	-1.59825	14.8	exact	Hamilton et al. 2019	Iron Age	google map
34	United Kingdom	Sudden Farm	sheep	18.8		-21.6	5.7	51.1418	-1.59825	14.8	exact	Hamilton et al. 2019	Iron Age	google map
34	United Kingdom	Sudden Farm	pig	19.4		-21.5	4.5	51.1418	-1.59825	14.8	exact	Hamilton et al. 2019	Iron Age	google map
34	United Kingdom	Sudden Farm	pig	19.9		-22.1	7.1	51.1418	-1.59825	14.8	exact	Hamilton et al. 2019	Iron Age	google map
179	Switzerland	Graubünden	human	6.1	0	-19.6	10.3	46.65	9.57	248	few 100 meters	Hauseler et al. 2016	early modern period, urban	google map
166	United Kingdom	Barry (Atlantic Trading Estate)	animal und.	10		-20.4	10.6	51.39	-3.24	1.6	few meters	Hemer et al. 2017	early medieval	google map
166	United Kingdom	Barry (Atlantic Trading Estate)	animal und.	10		-20.6	11.8	51.39	-3.24	1.6	few meters	Hemer et al. 2017	early medieval	google map
166	United Kingdom	Barry (Atlantic Trading Estate)	animal und.	11		-20.6	10.2	51.39	-3.24	1.6	few meters	Hemer et al. 2017	early medieval	google map
166	United Kingdom	Barry (Atlantic Trading Estate)	animal und.	11		-19.9	10.4	51.39	-3.24	1.6	few meters	Hemer et al. 2017	early medieval	google map
166	United Kingdom	Barry (Atlantic Trading Estate)	animal und.	11		-20.2	10.6	51.39	-3.24	1.6	few meters	Hemer et al. 2017	early medieval	google map
166	United Kingdom	Barry (Atlantic Trading Estate)	animal und.	12		-20.7	11	51.39	-3.24	1.6	few meters	Hemer et al. 2017	early medieval	google map
166	United Kingdom	Barry (Atlantic Trading Estate)	animal und.	14		-21	9.5	51.39	-3.24	1.6	few meters	Hemer et al. 2017	early medieval	google map
166	United Kingdom	Barry (Atlantic Trading Estate)	animal und.	14		-20.7	10	51.39	-3.24	1.6	few meters	Hemer et al. 2017	early medieval	google map
166	United Kingdom	Barry (Atlantic Trading Estate)	animal und.	14		-20.9	11.4	51.39	-3.24	1.6	few meters	Hemer et al. 2017	early medieval	google map
166	United Kingdom	Barry (Atlantic Trading Estate)	animal und.	15		-20.8	9.8	51.39	-3.24	1.6	few meters	Hemer et al. 2017	early medieval	google map
170	United Kingdom	Brownslade Barrow	animal und.	16.7		-20.4	11	51.64	-5.01	7.6	few meters	Hemer et al. 2017	early medieval	google map
170	United Kingdom	Brownslade Barrow	animal und.	17.5		-20	10.4	51.64	-5.01	7.6	few meters	Hemer et al. 2017	early medieval	google map
170	United Kingdom	Brownslade Barrow	animal und.	17.7		-20.4	10.4	51.64	-5.01	7.6	few meters	Hemer et al. 2017	early medieval	google map
170	United Kingdom	Brownslade Barrow	animal und.	17.8		-20.1	10.3	51.64	-5.01	7.6	few meters	Hemer et al. 2017	early medieval	google map
170	United Kingdom	Brownslade Barrow	animal und.	17.9		-20.1	10.8	51.64	-5.01	7.6	few meters	Hemer et al. 2017	early medieval	google map
170	United Kingdom	Brownslade Barrow	animal und.	18.4		-21.2	10.3	51.64	-5.01	7.6	few meters	Hemer et al. 2017	early medieval	google map
168	United Kingdom	Isle of Man (Balladoole)	animal und.	17.1		-21.1	12.5	54.07	-4.58	2.6	few meters	Hemer et al. 2017	early medieval	google map
168	United Kingdom	Isle of Man (Balladoole)	animal und.	17.6		-20.7	11.6	54.07	-4.58	2.6	few meters	Hemer et al. 2017	early medieval	google map
169	United Kingdom	Isle of Man (Cronk keeillane)	animal und.	16.2		-21.2	11	54.22	-4.7	0.6	few meters	Hemer et al. 2017	early medieval	google map
169	United Kingdom	Isle of Man (Cronk keeillane)	animal und.	17.3		-21.2	11	54.22	-4.7	0.6	few meters	Hemer et al. 2017	early medieval	google map
171	United Kingdom	Llandough	animal und.	1.2		-20.2	9.9	51.41	-3.19	5	few meters	Hemer et al. 2017	early medieval	google map
171	United Kingdom	Llandough	animal und.	2.8		-20.1	11.3	51.41	-3.19	5	few meters	Hemer et al. 2017	early medieval	google map
171	United Kingdom	Llandough	animal und.	4.3		-20.3	10.6	51.41	-3.19	5	few meters	Hemer et al. 2017	early medieval	google map
171	United Kingdom	Llandough	animal und.	5.4		-20.6	10.2	51.41	-3.19	5	few meters	Hemer et al. 2017	early medieval	google map
171	United Kingdom	Llandough	animal und.	5.5		-20.3	10.5	51.41	-3.19	5	few meters	Hemer et al. 2017	early medieval	google map
171	United Kingdom	Llandough	animal und.	6		-20	9.5	51.41	-3.19	5	few meters	Hemer et al. 2017	early medieval	google map
171	United Kingdom	Llandough	animal und.	6		-19.8	9.7	51.41	-3.19	5	few meters	Hemer et al. 2017	early medieval	google map
171	United Kingdom	Llandough	animal und.	6		-20.2	10.7	51.41	-3.19	5	few meters	Hemer et al. 2017	early medieval	google map
171	United Kingdom	Llandough	animal und.	6		-19.9	11.5	51.41	-3.19	5	few meters	Hemer et al. 2017	early medieval	google map
171	United Kingdom	Llandough	animal und.	6.3		-20.4	11.3	51.41	-3.19	5	few meters	Hemer et al. 2017	early medieval	google map
171	United Kingdom	Llandough	animal und.	7		-20.5	9.7	51.41	-3.19	5	few meters	Hemer et al. 2017	early medieval	google map
171	United Kingdom	Llandough	animal und.	7		-20	10.1	51.41	-3.19	5	few meters	Hemer et al. 2017	early medieval	google map
171	United Kingdom	Llandough	animal und.	7		-20.7	10.5	51.41	-3.19	5	few meters	Hemer et al. 2017	early medieval	google map
171	United Kingdom	Llandough	animal und.	7		-20.2	12.4	51.41	-3.19	5	few meters	Hemer et al. 2017	early medieval	google map
171	United Kingdom	Llandough	animal und.	7.2		-20	10.4	51.41	-3.19	5	few meters	Hemer et al. 2017	early medieval	google map
171	United Kingdom	Llandough	animal und.	8				51.41	-3.19	5	few meters	Hemer et al. 2017	early medieval	google map
171	United Kingdom	Llandough	animal und.	8.6		-20.8	9.1	51.41	-3.19	5	few meters	Hemer et al. 2017	early medieval	google map
171	United Kingdom	Llandough	animal und.	9		-21	10	51.41	-3.19	5	few meters	Hemer et al. 2017	early medieval	google map
171	United Kingdom	Llandough	animal und.	9		-20.4	10.2	51.41	-3.19	5	few meters	Hemer et al. 2017	early medieval	google map
171	United Kingdom	Llandough	animal und.	9		-19.8	10.3	51.41	-3.19	5	few meters	Hemer et al. 2017	early medieval	google map
171	United Kingdom	Llandough	animal und.	9		-20.6	11.3	51.41	-3.19	5	few meters	Hemer et al. 2017	early medieval	google map
171	United Kingdom	Llandough	animal und.	9.1				51.41	-3.19	5	few meters	Hemer et al. 2017	early medieval	google map
171	United Kingdom	Llandough	animal und.	10		-19.4	9.6	51.41	-3.19	5	few meters	Hemer et al. 2017	early medieval	google map
171	United Kingdom	Llandough	animal und.	10		-19.9	9.8	51.41	-3.19	5	few meters	Hemer et al. 2017	early medieval	google map
171	United Kingdom	Llandough	animal und.	10		-20	10.2	51.41	-3.19	5	few meters	Hemer et al. 2017	early medieval	google map
171	United Kingdom	Llandough	animal und.	10		-20.2	10.3	51.41	-3.19	5	few meters	Hemer et al. 2017	early medieval	google map
171	United Kingdom	Llandough	animal und.	11		-20.2	9.4	51.41	-3.19	5	few meters	Hemer et al. 2017	early medieval	google map
171	United Kingdom	Llandough	animal und.	11		-20.3	9.6	51.41	-3.19	5	few meters	Hemer et al. 2017	early medieval	google map
171	United Kingdom	Llandough	animal und.	11		-20.3	10.5	51.41	-3.19	5	few meters	Hemer et al. 2017	early medieval	google map
171	United Kingdom	Llandough	animal und.	11		-20.2	11.2	51.41	-3.19	5	few meters	Hemer et al. 2017	early medieval	google map
171	United Kingdom	Llandough	animal und.	12		-19.7	10.7	51.41	-3.19	5	few meters	Hemer et al. 2017	early medieval	google map
171	United Kingdom	Llandough	animal und.	12		-20.8	11.3	51.41	-3.19	5	few meters	Hemer et al. 2017	early medieval	google map
167	United Kingdom	St Patrick's Chapel	animal und.	8		-19.8	9.1	51.89	-5.29	2.2	few meters	Hemer et al. 2017	early medieval	google map
167	United Kingdom	St Patrick's Chapel	animal und.	14.8		-20.5	11.5	51.89	-5.29	2.2	few meters	Hemer et al. 2017	early medieval	google map
167	United Kingdom	St Patrick's Chapel	animal und.	14.8				51.89	-5.29	2.2	few meters	Hemer et al. 2017	early medieval	google map
167	United Kingdom	St Patrick's Chapel	animal und.	15		-20.6	10.4	51.89	-5.29	2.2	few meters	Hemer et al. 2017	early medieval	google map
167	United Kingdom	St Patrick's Chapel	animal und.	15.6		-20.4	11.2	51.89	-5.29	2.2	few meters	Hemer et al. 2017	early medieval	google map
167	United Kingdom	St Patrick's Chapel	animal und.	15.6		-20.1	12.4	51.89	-5.29	2.2	few meters	Hemer et al. 2017	early medieval	google map
167	United Kingdom	St Patrick's Chapel	animal und.	15.7		-20.8	12.1	51.89	-5.29	2.2	few meters	Hemer et al. 2017	early medieval	google map
167	United Kingdom	St Patrick's Chapel	animal und.	15.9		-20.5	11.9	51.89	-5.29	2.2	few meters	Hemer et al. 2017	early medieval	google map
167	United Kingdom	St Patrick's Chapel	animal und.	16		-20.2	11.7	51.89	-5.29	2.2	few meters	Hemer et al. 2017	early medieval	google map
167	United Kingdom	St Patrick's Chapel	animal und.	16.3		-20.2	12.1	51.89	-5.29	2.2	few meters	Hemer et al. 2017	early medieval	google map
167	United Kingdom	St Patrick's Chapel	animal und.	16.4		-20	13.8	51.89	-5.29	2.2	few meters	Hemer et al. 2017	early medieval	google map
167	United Kingdom	St Patrick's Chapel	animal und.	16.5		-20.9	10	51.89	-5.29	2.2	few meters	Hemer et al. 2017	early medieval	google map
167	United Kingdom	St Patrick's Chapel	animal und.	16.5		-20.1	12.3	51.89	-5.29	2.2	few meters	Hemer et al. 2017	early medieval	google map
167	United Kingdom	St Patrick's Chapel	animal und.	16.6		-21.2	10.5	51.89	-5.29	2.2	few meters	Hemer et al. 2017	early medieval	google map
167	United Kingdom	St Patrick's Chapel	animal und.	16.6		-20.7	11.3	51.89	-5.29	2.2	few meters	Hemer et al. 2017	early medieval	google map
167	United Kingdom	St Patrick's Chapel	animal und.	16.6		-20.6	11.7	51.89	-5.29	2.2	few meters	Hemer et al. 2017	early medieval	google map
167	United Kingdom	St Patrick's Chapel	animal und.	17.3		-20.6	11	51.89	-5.29	2.2	few meters	Hemer et al. 2017	early medieval	google map
42	Sweden	Bjärby	human	5.4	1.3	-20	12.6	56.4667	16.55	5	few 100 meters	Hinders et al. 2011	Neolithic	google map
42	Sweden	Bjärby	human	5.6	0.8	-19.9	13.2	56.4667	16.55	5	few 100 meters	Hinders et al. 2011	Neolithic	google map
42	Sweden	Bjärby	human	6	1.1	-20.1	12.7	56.4667	16.55	5	few 100 meters	Hinders et al. 2011	Neolithic	google map
41	Sweden	Frälsegården	human	8.9		-21.1	11.1	58.1651	13.4563	85.31	few 100 meters	Hinders et al. 2011	Neolithic	google map
41	Sweden	Frälsegården	human	9.1		-21.1	10.5	58.1651	13.4563	85.31	few 100 meters	Hinders et al. 2011	Neolithic	google map
41	Sweden	Frälsegården	human	9.2		-20.9	11.1	58.1651	13.4563	85.31	few 100 meters	Hinders et al. 2011	Neolithic	google map
41	Sweden	Frälsegården	human	9.3		-20.9	10.5	58.1651	13.4563	85.31	few 100 meters	Hinders et al. 2011	Neolithic	google map
41	Sweden	Frälsegården	human	9.5		-21	10.5	58.1651	13.4563	85.31	few 100 meters	Hinders et al. 2011	Neolithic	google map
41	Sweden	Frälsegården	wild boar	9.6		-21.5	6.2	58.1651	13.4563	85.31	few 100 meters	Hinders et al. 2011	Neolithic	google map
41	Sweden	Frälsegården	wild boar	9.6		-21.3	6.8	58.1651	13.4563	85.31	few 100 meters	Hinders et al. 2011	Neolithic	google map
41	Sweden	Frälsegården	human	9.7		-20.7	11	58.1651	13.4563	85.31	few 100 meters	Hinders et al. 2011	Neolithic	google map
41	Sweden	Frälsegården	human	9.9		-20.7	9.7	58.1651	13.4563	85.31	few 100 meters	Hinders et al. 2011	Neolithic	google map
41	Sweden	Frälsegården	human	10		-20.8	10.3	58.1651	13.4563	85.31	few 100 meters	Hinders et al. 2011	Neolithic	google map
41	Sweden	Frälsegården	human	10		-20.7	10.4	58.1651	13.4563	85.31	few 100 meters	Hinders et al. 2011	Neolithic	google map
41	Sweden	Frälsegården	human	10		-20.7	10.6	58.1651	13.4563	85.31	few 100 meters	Hinders et al. 2011	Neolithic	google map
41	Sweden	Frälsegården	human	10.1		-21.3	10.3	58.1651	13.4563	85.31	few 100 meters	Hinders et al. 2011	Neolithic	google map
41	Sweden	Frälsegården	human	10.2		-20.9	10.6	58.1651	13.4563	85.31	few 100 meters	Hinders et al. 2011	Neolithic	google map
41	Sweden	Frälsegården	human	10.2		-20.9	11.3	58.1651	13.4563	85.31	few 100 meters	Hinders et al. 2011	Neolithic	google map
41	Sweden	Frälsegården	human	10.4		-21.1	10.4	58.1651	13.4563	85.31	few 100 meters	Hinders et al. 2011	Neolithic	google map
41	Sweden	Frälsegården	human	10.4		-20.9	10.7	58.1651	13.4563	85.31	few 100 meters	Hinders et al. 2011	Neolithic	google map
41	Sweden	Frälsegården	human	10.4		-20.5	10.8	58.1651	13.4563	85.31	few 100 meters	Hinders et al. 2011	Neolithic	google map
41	Sweden	Frälsegården	human	10.5		-20.7	11.3	58.1651	13.4563	85.31	few 100 meters	Hinders et al. 2011	Neolithic	google map
41	Sweden	Frälsegården	human	10.6		-20.5	10.7	58.1651	13.4563	85.31	few 100 meters	Hinders et al. 2011	Neolithic	google map
41	Sweden	Frälsegården	human	10.6		-21.1	10.9	58.1651	13.4563	85.31	few 100 meters	Hinders et al. 2011	Neolithic	google map
41	Sweden	Frälsegården	human	10.6		-20.8	11.3	58.1651	13.4563	85.31	few 100 meters	Hinders et al. 2011	Neolithic	google map
41	Sweden	Frälsegården	hare	10.7		-23.1	3.8	58.1651	13.4563	85.31	few 100 meters	Hinders et al. 2011	Neolithic	google map
41	Sweden	Frälsegården	wild boar	10.7		-21	6.3	58.1651	13.4563	85.31	few 100 meters	Hinders et al. 2011	Neolithic	google map
41	Sweden	Frälsegården	wild boar	10.7		-21.1	6.4	58.1651	13.4563	85.31	few 100 meters	Hinders et al. 2011	Neolithic	google map
41	Sweden	Frälsegården	human	10.8		-20.9	11.2	58.1651	13.4563	85.31	few 100 meters	Hinders et al. 2011	Neolithic	google map
41	Sweden	Frälsegården	human	10.9		-20.8	10.6	58.1651	13.4563	85.31	few 100 meters	Hinders et al. 2011	Neolithic	google map
41	Sweden	Frälsegården	human	11.1		-20.5	9.7	58.1651	13.4563	85.31	few 100 meters	Hinders et al. 2011	Neolithic	google map
41	Sweden	Frälsegården	human	11.1		-20.8	10.3	58.1651	13.4563	85.31	few 100 meters	Hinders et al. 2011	Neolithic	google map
41	Sweden	Frälsegården	hare	11.5		-22.8	2.8	58.1651	13.4563	85.31	few 100 meters	Hinders et al. 2011	Neolithic	google map
41	Sweden	Frälsegården	wild boar	11.5		-21.8	6.2	58.1651	13.4563	85.31	few 100 meters	Hinders et al. 2011	Neolithic	google map
41	Sweden	Frälsegården	human	11.8		-20.7	10.1	58.1651	13.4563	85.31	few 100 meters	Hinders et al. 2011	Neolithic	google map
41	Sweden	Frälsegården	human	11.8		-20.6	10.5	58.1651	13.4563	85.31	few 100 meters	Hinders et al. 2011	Neolithic	google map
41	Sweden	Frälsegården	human	12		-20.7	10	58.1651	13.4563	85.31	few 100 meters	Hinders et al. 2011	Neolithic	google map
41	Sweden	Frälsegården	wild boar	12.2		-21.1	6.2	58.1651	13.4563	85.31	few 100 meters	Hinders et al. 2011	Neolithic	google map
41	Sweden	Frälsegården	hedgehog	12.2		-20.4	7.5	58.1651	13.4563	85.31	few 100 meters	Hinders et al. 2011	Neolithic	google map
41	Sweden	Frälsegården	hare	12.3		-22.9	4	58.1651	13.4563	85.31	few 100 meters	Hinders et al. 2011	Neolithic	google map
41	Sweden	Frälsegården	human	12.3		-20.7	9.9	58.1651	13.4563	85.31	few 100 meters	Hinders et al. 2011	Neolithic	google map
41	Sweden	Frälsegården	hare	12.7		-23.2	3.6	58.1651	13.4563	85.31	few 100 meters	Hinders et al. 2011	Neolithic	google map
43	Sweden	Triberga	human	5.8	1.3	-19.8	11.2	56.4685	16.5755	1.43	few 100 meters	Hinders et al. 2011	Neolithic	google map
133	United Kingdom	Garton station	human	10.7		-20.2	10.7	54.0232	-0.494017	18.63	few meters	Jay et al. 2013	Iron Age	google map
133	United Kingdom	Garton station	human	12.3		-20.6	10.1	54.0232	-0.494017	18.63	few meters	Jay et al. 2013	Iron Age	google map
133	United Kingdom	Garton station	human	12.4		-20.5	10.6	54.0232	-0.494017	18.63	few meters	Jay et al. 2013	Iron Age	google map
133	United Kingdom	Garton station	human	12.9		-19.9	11	54.0232	-0.494017	18.63	few meters	Jay et al. 2013	Iron Age	google map
133	United Kingdom	Garton station	human	13.2		-19.8	10.5	54.0232	-0.494017	18.63	few meters	Jay et al. 2013	Iron Age	google map
133	United Kingdom	Kirburn	human	11.2		-20	10.6	53.9818	-0.50775	24.4114	few meters	Jay et al. 2013	Iron Age	google map
133	United Kingdom	Kirburn	human	11.5		-20.2	10.2	53.9818	-0.50775	24.4114	few meters	Jay et al. 2013	Iron Age	google map
133	United Kingdom	Wetwan village	human	13.6		-20.2	9.5	54.0199	-0.579174	22.3	few meters	Jay et al. 2013	Iron Age	google map
133	United Kingdom	Wetwan village	human	13.6		-20	9.5	54.0199	-0.579174	22.3	few meters	Jay et al. 2013	Iron Age	google map
133	United Kingdom	Wetwan village	human	14.9		-19.8	9	54.0199	-0.579174	22.3	few meters	Jay et al. 2013	Iron Age	google map
137	United Kingdom	Wetwang slacks	human	7.6		-20.1	12.4	54.0198	-0.5745	22.3	exact	Jay et al. 2013	Iron Age	https://geohack.toolforge.org/geohack.php?pagename=Wetwang_Slack&params=54.0198_N_0.5745_W_type:landmark
137	United Kingdom	Wetwang slacks	human	8.1		-20.7	12.3	54.0198	-0.5745	22.3	exact	Jay et al. 2013	Iron Age	https://geohack.toolforge.org/geohack.php?pagename=Wetwang_Slack&params=54.0198_N_0.5745_W_type:landmark
137	United Kingdom	Wetwang slacks	human	9		-20.6	12	54.0198	-0.5745	22.3	exact	Jay et al. 2013	Iron Age	https://geohack.toolforge.org/geohack.php?pagename=Wetwang_Slack&params=54.0198_N_0.5745_W_type:landmark
137	United Kingdom	Wetwang slacks	human	9.8		-20.6	12.5	54.0198	-0.5745	22.3	exact	Jay et al. 2013	Iron Age	https://geohack.toolforge.org/geohack.php?pagename=Wetwang_Slack&params=54.0198_N_0.5745_W_type:landmark
137	United Kingdom	Wetwang slacks	human	10.1		-20.8	11.2	54.0198	-0.5745	22.3	exact	Jay et al. 2013	Iron Age	https://geohack.toolforge.org/geohack.php?pagename=Wetwang_Slack&params=54.0198_N_0.5745_W_type:landmark
133	United Kingdom	Wetwang slacks	human	10.8		-20.2	9.5	54.0198	-0.5745	22.3	exact	Jay et al. 2013	Iron Age	https://geohack.toolforge.org/geohack.php?pagename=Wetwang_Slack&params=54.0198_N_0.5745_W_type:landmark
133	United Kingdom	Wetwang slacks	human	11.2		-20	9.7	54.0198	-0.5745	22.3	exact	Jay et al. 2013	Iron Age	https://geohack.toolforge.org/geohack.php?pagename=Wetwang_Slack&params=54.0198_N_0.5745_W_type:landmark
137	United Kingdom	Wetwang slacks	human	12.2		-20.5	11.1	54.0198	-0.5745	22.3	exact	Jay et al. 2013	Iron Age	https://geohack.toolforge.org/geohack.php?pagename=Wetwang_Slack&params=54.0198_N_0.5745_W_type:landmark
133	United Kingdom	Wetwang slacks	human	12.7		-20.3	9.6	54.0198	-0.5745	22.3	exact	Jay et al. 2013	Iron Age	https://geohack.toolforge.org/geohack.php?pagename=Wetwang_Slack&params=54.0198_N_0.5745_W_type:landmark
133	United Kingdom	Wetwang slacks	human	12.7		-20.6	10	54.0198	-0.5745	22.3	exact	Jay et al. 2013	Iron Age	https://geohack.toolforge.org/geohack.php?pagename=Wetwang_Slack&params=54.0198_N_0.5745_W_type:landmark
137	United Kingdom	Wetwang slacks	human	12.8		-19.9	10.7	54.0198	-0.5745	22.3	exact	Jay et al. 2013	Iron Age	https://geohack.toolforge.org/geohack.php?pagename=Wetwang_Slack&params=54.0198_N_0.5745_W_type:landmark
137	United Kingdom	Wetwang slacks	human	12.9		-20.4	9.8	54.0198	-0.5745	22.3	exact	Jay et al. 2013	Iron Age	https://geohack.toolforge.org/geohack.php?pagename=Wetwang_Slack&params=54.0198_N_0.5745_W_type:landmark
137	United Kingdom	Wetwang slacks	human	13.2		-20.3	9.7	54.0198	-0.5745	22.3	exact	Jay et al. 2013	Iron Age	https://geohack.toolforge.org/geohack.php?pagename=Wetwang_Slack&params=54.0198_N_0.5745_W_type:landmark
137	United Kingdom	Wetwang slacks	human	13.2		-20.1	10.6	54.0198	-0.5745	22.3	exact	Jay et al. 2013	Iron Age	https://geohack.toolforge.org/geohack.php?pagename=Wetwang_Slack&params=54.0198_N_0.5745_W_type:landmark
137	United Kingdom	Wetwang slacks	human	13.3		-20	9.4	54.0198	-0.5745	22.3	exact	Jay et al. 2013	Iron Age	https://geohack.toolforge.org/geohack.php?pagename=Wetwang_Slack&params=54.0198_N_0.5745_W_type:landmark
137	United Kingdom	Wetwang slacks	human	13.3		-20.4	9.7	54.0198	-0.5745	22.3	exact	Jay et al. 2013	Iron Age	https://geohack.toolforge.org/geohack.php?pagename=Wetwang_Slack&params=54.0198_N_0.5745_W_type:landmark
137	United Kingdom	Wetwang slacks	human	13.3		-20.8	10.2	54.0198	-0.5745	22.3	exact	Jay et al. 2013	Iron Age	https://geohack.toolforge.org/geohack.php?pagename=Wetwang_Slack&params=54.0198_N_0.5745_W_type:landmark
133	United Kingdom	Wetwang slacks	human	13.4		-19.4	9.7	54.0198	-0.5745	22.3	exact	Jay et al. 2013	Iron Age	https://geohack.toolforge.org/geohack.php?pagename=Wetwang_Slack&params=54.0198_N_0.5745_W_type:landmark
137	United Kingdom	Wetwang slacks	human	13.4		-20.7	9.8	54.0198	-0.5745	22.3	exact	Jay et al. 2013	Iron Age	https://geohack.toolforge.org/geohack.php?pagename=Wetwang_Slack&params=54.0198_N_0.5745_W_type:landmark
137	United Kingdom	Wetwang slacks	human	13.4		-20.9	10.3	54.0198	-0.5745	22.3	exact	Jay et al. 2013	Iron Age	https://geohack.toolforge.org/geohack.php?pagename=Wetwang_Slack&params=54.0198_N_0.5745_W_type:landmark
137	United Kingdom	Wetwang slacks	human	13.5		-19.9	9.5	54.0198	-0.5745	22.3	exact	Jay et al. 2013	Iron Age	https://geohack.toolforge.org/geohack.php?pagename=Wetwang_Slack&params=54.0198_N_0.5745_W_type:landmark
137	United Kingdom	Wetwang slacks	human	13.5		-20.4	9.8	54.0198	-0.5745	22.3	exact	Jay et al. 2013	Iron Age	https://geohack.toolforge.org/geohack.php?pagename=Wetwang_Slack&params=54.0198_N_0.5745_W_type:landmark
137	United Kingdom	Wetwang slacks	sheep	13.6		-22.8	5.5	54.0198	-0.5745	22.3	exact	Jay et al. 2013	Iron Age	https://geohack.toolforge.org/geohack.php?pagename=Wetwang_Slack&params=54.0198_N_0.5745_W_type:landmark
137	United Kingdom	Wetwang slacks	human	13.6		-21.1	9.7	54.0198	-0.5745	22.3	exact	Jay et al. 2013	Iron Age	https://geohack.toolforge.org/geohack.php?pagename=Wetwang_Slack&params=54.0198_N_0.5745_W_type:landmark
137	United Kingdom	Wetwang slacks	human	13.8		-20.1	10.8	54.0198	-0.5745	22.3	exact	Jay et al. 2013	Iron Age	https://geohack.toolforge.org/geohack.php?pagename=Wetwang_Slack&params=54.0198_N_0.5745_W_type:landmark
137	United Kingdom	Wetwang slacks	sheep	14		-21.8	4.8	54.0198	-0.5745	22.3	exact	Jay et al. 2013	Iron Age	https://geohack.toolforge.org/geohack.php?pagename=Wetwang_Slack&params=54.0198_N_0.5745_W_type:landmark
137	United Kingdom	Wetwang slacks	human	14		-19.7	9.5	54.0198	-0.5745	22.3	exact	Jay et al. 2013	Iron Age	https://geohack.toolforge.org/geohack.php?pagename=Wetwang_Slack&params=54.0198_N_0.5745_W_type:landmark
137	United Kingdom	Wetwang slacks	human	14.1		-20	10.1	54.0198	-0.5745	22.3	exact	Jay et al. 2013	Iron Age	https://geohack.toolforge.org/geohack.php?pagename=Wetwang_Slack&params=54.0198_N_0.5745_W_type:landmark
137	United Kingdom	Wetwang slacks	human	14.1		-19.9	10.6	54.0198	-0.5745	22.3	exact	Jay et al. 2013	Iron Age	https://geohack.toolforge.org/geohack.php?pagename=Wetwang_Slack&params=54.0198_N_0.5745_W_type:landmark
137	United Kingdom	Wetwang slacks	red deer	14.2		-21.6	6.4	54.0198	-0.5745	22.3	exact	Jay et al. 2013	Iron Age	https://geohack.toolforge.org/geohack.php?pagename=Wetwang_Slack&params=54.0198_N_0.5745_W_type:landmark
137	United Kingdom	Wetwang slacks	human	14.2		-20	10.1	54.0198	-0.5745	22.3	exact	Jay et al. 2013	Iron Age	https://geohack.toolforge.org/geohack.php?pagename=Wetwang_Slack&params=54.0198_N_0.5745_W_type:landmark
137	United Kingdom	Wetwang slacks	human	14.4		-20.8	9.9	54.0198	-0.5745	22.3	exact	Jay et al. 2013	Iron Age	https://geohack.toolforge.org/geohack.php?pagename=Wetwang_Slack&params=54.0198_N_0.5745_W_type:landmark
137	United Kingdom	Wetwang slacks	human	14.4		-20.4	10.4	54.0198	-0.5745	22.3	exact	Jay et al. 2013	Iron Age	https://geohack.toolforge.org/geohack.php?pagename=Wetwang_Slack&params=54.0198_N_0.5745_W_type:landmark
137	United Kingdom	Wetwang slacks	human	14.5		-19.8	10.1	54.0198	-0.5745	22.3	exact	Jay et al. 2013	Iron Age	https://geohack.toolforge.org/geohack.php?pagename=Wetwang_Slack&params=54.0198_N_0.5745_W_type:landmark
133	United Kingdom	Wetwang slacks	human	14.6		-20.1	9.5	54.0198	-0.5745	22.3	exact	Jay et al. 2013	Iron Age	https://geohack.toolforge.org/geohack.php?pagename=Wetwang_Slack&params=54.0198_N_0.5745_W_type:landmark
137	United Kingdom	Wetwang slacks	sheep	14.6		-21.8	4.1	54.0198	-0.5745	22.3	exact	Jay et al. 2013	Iron Age	https://geohack.toolforge.org/geohack.php?pagename=Wetwang_Slack&params=54.0198_N_0.5745_W_type:landmark
137	United Kingdom	Wetwang slacks	sheep	14.6		-21	4.6	54.0198	-0.5745	22.3	exact	Jay et al. 2013	Iron Age	https://geohack.toolforge.org/geohack.php?pagename=Wetwang_Slack&params=54.0198_N_0.5745_W_type:landmark
137	United Kingdom	Wetwang slacks	human	14.7		-20.1	9	54.0198	-0.5745	22.3	exact	Jay et al. 2013	Iron Age	https://geohack.toolforge.org/geohack.php?pagename=Wetwang_Slack&params=54.0198_N_0.5745_W_type:landmark
137	United Kingdom	Wetwang slacks	human	14.7		-20.8	9.6	54.0198	-0.5745	22.3	exact	Jay et al. 2013	Iron Age	https://geohack.toolforge.org/geohack.php?pagename=Wetwang_Slack&params=54.0198_N_0.5745_W_type:landmark
137	United Kingdom	Wetwang slacks	human	14.8		-20.2	10.1	54.0198	-0.5745	22.3	exact	Jay et al. 2013	Iron Age	https://geohack.toolforge.org/geohack.php?pagename=Wetwang_Slack&params=54.0198_N_0.5745_W_type:landmark
137	United Kingdom	Wetwang slacks	human	14.9		-20.8	9.1	54.0198	-0.5745	22.3	exact	Jay et al. 2013	Iron Age	https://geohack.toolforge.org/geohack.php?pagename=Wetwang_Slack&params=54.0198_N_0.5745_W_type:landmark
137	United Kingdom	Wetwang slacks	human	15.1		-20.4	9	54.0198	-0.5745	22.3	exact	Jay et al. 2013	Iron Age	https://geohack.toolforge.org/geohack.php?pagename=Wetwang_Slack&params=54.0198_N_0.5745_W_type:landmark
137	United Kingdom	Wetwang slacks	cattle	15.3		-20.8	4.4	54.0198	-0.5745	22.3	exact	Jay et al. 2013	Iron Age	https://geohack.toolforge.org/geohack.php?pagename=Wetwang_Slack&params=54.0198_N_0.5745_W_type:landmark
137	United Kingdom	Wetwang slacks	human	15.4		-20.8	9.8	54.0198	-0.5745	22.3	exact	Jay et al. 2013	Iron Age	https://geohack.toolforge.org/geohack.php?pagename=Wetwang_Slack&params=54.0198_N_0.5745_W_type:landmark
137	United Kingdom	Wetwang slacks	human	15.5		-20.3	9.1	54.0198	-0.5745	22.3	exact	Jay et al. 2013	Iron Age	https://geohack.toolforge.org/geohack.php?pagename=Wetwang_Slack&params=54.0198_N_0.5745_W_type:landmark
137	United Kingdom	Wetwang slacks	red deer	15.7		-20.9	4.7	54.0198	-0.5745	22.3	exact	Jay et al. 2013	Iron Age	https://geohack.toolforge.org/geohack.php?pagename=Wetwang_Slack&params=54.0198_N_0.5745_W_type:landmark
137	United Kingdom	Wetwang slacks	human	15.7		-21.1	9.7	54.0198	-0.5745	22.3	exact	Jay et al. 2013	Iron Age	https://geohack.toolforge.org/geohack.php?pagename=Wetwang_Slack&params=54.0198_N_0.5745_W_type:landmark
137	United Kingdom	Wetwang slacks	human	15.8		-20.5	9.7	54.0198	-0.5745	22.3	exact	Jay et al. 2013	Iron Age	https://geohack.toolforge.org/geohack.php?pagename=Wetwang_Slack&params=54.0198_N_0.5745_W_type:landmark
137	United Kingdom	Wetwang slacks	human	16		-20.4	9.4	54.0198	-0.5745	22.3	exact	Jay et al. 2013	Iron Age	https://geohack.toolforge.org/geohack.php?pagename=Wetwang_Slack&params=54.0198_N_0.5745_W_type:landmark
137	United Kingdom	Wetwang slacks	human	16.1		-20.6	9.1	54.0198	-0.5745	22.3	exact	Jay et al. 2013	Iron Age	https://geohack.toolforge.org/geohack.php?pagename=Wetwang_Slack&params=54.0198_N_0.5745_W_type:landmark
137	United Kingdom	Wetwang slacks	human	16.5		-20.4	9.7	54.0198	-0.5745	22.3	exact	Jay et al. 2013	Iron Age	https://geohack.toolforge.org/geohack.php?pagename=Wetwang_Slack&params=54.0198_N_0.5745_W_type:landmark
198	United Kingdom	Aberdeenshire (Inverurie)	human	12.8				57.1386	-2.49294	24.6	exact	Jay et al. 2019	Iron Age	google map
198	United Kingdom	Aberdeenshire (Inverurie)	human	15.3				57.1386	-2.49294	24.6	exact	Jay et al. 2019	Iron Age	google map
193	United Kingdom	﻿Aldwincle	human	0.1				52.4257	-0.522128	65.7	approximate	Jay et al. 2019	Iron Age	google map
193	United Kingdom	﻿Aldwincle	human	7.7				52.4257	-0.522128	65.7	approximate	Jay et al. 2019	Iron Age	google map
196	United Kingdom	﻿Boscombe Down	human	-2.8				51.1685	-1.7671	38.9	exact	Jay et al. 2019	Iron Age	https://geohack.toolforge.org/geohack.php?pagename=Boscombe_Bowmen&params=51.168461671869_N_1.7671030377511_W_region:GB_scale:25000
196	United Kingdom	﻿Boscombe Down	human	8				51.1685	-1.7671	38.9	exact	Jay et al. 2019	Iron Age	https://geohack.toolforge.org/geohack.php?pagename=Boscombe_Bowmen&params=51.168461671869_N_1.7671030377511_W_region:GB_scale:25000
196	United Kingdom	﻿Boscombe Down	human	9.8	*			51.1685	-1.7671	38.9	exact	Jay et al. 2019	Iron Age	google map
196	United Kingdom	﻿Boscombe Down	human	10	*			51.1685	-1.7671	38.9	exact	Jay et al. 2019	Iron Age	google map
196	United Kingdom	﻿Boscombe Down	human	10.8	*			51.1685	-1.7671	38.9	exact	Jay et al. 2019	Iron Age	google map
196	United Kingdom	﻿Boscombe Down	human	11.4	*			51.1685	-1.7671	38.9	exact	Jay et al. 2019	Iron Age	google map
196	United Kingdom	﻿Boscombe Down	human	11.5	*			51.1685	-1.7671	38.9	exact	Jay et al. 2019	Iron Age	google map
196	United Kingdom	﻿Boscombe Down	human	11.6	*			51.1685	-1.7671	38.9	exact	Jay et al. 2019	Iron Age	google map
196	United Kingdom	﻿Boscombe Down	human	12	*			51.1685	-1.7671	38.9	exact	Jay et al. 2019	Iron Age	google map
196	United Kingdom	﻿Boscombe Down	human	12.1	*			51.1685	-1.7671	38.9	exact	Jay et al. 2019	Iron Age	google map
196	United Kingdom	﻿Boscombe Down	human	14	*			51.1685	-1.7671	38.9	exact	Jay et al. 2019	Iron Age	google map
196	United Kingdom	﻿Boscombe Down	human	14	*			51.1685	-1.7671	38.9	exact	Jay et al. 2019	Iron Age	google map
196	United Kingdom	﻿Boscombe Down	human	14.1	*			51.1685	-1.7671	38.9	exact	Jay et al. 2019	Iron Age	google map
194	United Kingdom	﻿Braceborough Lincolnshire	human	-14				52.7056	-0.401037	37.4	approximate	Jay et al. 2019	Iron Age	google map
194	United Kingdom	﻿Braceborough Lincolnshire	human	-12.5				52.7056	-0.401037	37.4	approximate	Jay et al. 2019	Iron Age	google map
194	United Kingdom	﻿Braceborough Lincolnshire	human	-9.5				52.7056	-0.401037	37.4	approximate	Jay et al. 2019	Iron Age	google map
194	United Kingdom	﻿Braceborough Lincolnshire	human	-4.9				52.7056	-0.401037	37.4	approximate	Jay et al. 2019	Iron Age	google map
195	United Kingdom	﻿Broughton Gifford	human	-4.5				51.3708	-2.17098	39.3	approximate	Jay et al. 2019	Iron Age	google map
188	United Kingdom	﻿Castleford (Ferry Fryston)	human	-6.4				53.7349	-1.31651	43.2	approximate	Jay et al. 2019	Iron Age	approximate
197	United Kingdom	Culduthel (Highland)	human	12.8				57.4454	-4.22725	15.7	approximate	Jay et al. 2019	Iron Age	google map
197	United Kingdom	Culthudel. Highland	human	12.6				57.4454	-4.22725	15.7	approximate	Jay et al. 2019	Iron Age	google map
200	United Kingdom	Garrowby Wold	human	2.6				54.0061	-0.79252	32.6	approximate	Jay et al. 2019	Iron Age	google map
200	United Kingdom	Garrowby Wold	human	2.7				54.0061	-0.79252	32.6	approximate	Jay et al. 2019	Iron Age	google map
199	United Kingdom	Garton Slack	human	4.5	*			54.0333	-0.544836	22.2	few meters	Jay et al. 2019	Iron Age	google map
199	United Kingdom	Garton Slack	human	5.5	*			54.0333	-0.544836	22.2	few meters	Jay et al. 2019	Iron Age	google map
199	United Kingdom	Garton Slack	human	5.8	*			54.0333	-0.544836	22.2	few meters	Jay et al. 2019	Iron Age	google map
199	United Kingdom	Garton Slack	human	7	*			54.0333	-0.544836	22.2	few meters	Jay et al. 2019	Iron Age	google map
199	United Kingdom	Garton Slack	human	7.3	*			54.0333	-0.544836	22.2	few meters	Jay et al. 2019	Iron Age	google map
199	United Kingdom	Garton Slack	human	8	*			54.0333	-0.544836	22.2	few meters	Jay et al. 2019	Iron Age	google map
199	United Kingdom	Garton Slack	human	9	*			54.0333	-0.544836	22.2	few meters	Jay et al. 2019	Iron Age	google map
199	United Kingdom	Garton Slack	human	9.5	*			54.0333	-0.544836	22.2	few meters	Jay et al. 2019	Iron Age	google map
199	United Kingdom	Garton Slack	human	10.8	*			54.0333	-0.544836	22.2	few meters	Jay et al. 2019	Iron Age	google map
199	United Kingdom	Garton Slack	human	11.6	*			54.0333	-0.544836	22.2	few meters	Jay et al. 2019	Iron Age	google map
199	United Kingdom	Garton Slack	human	12	*			54.0333	-0.544836	22.2	few meters	Jay et al. 2019	Iron Age	google map
199	United Kingdom	Garton Slack	human	12.1	*			54.0333	-0.544836	22.2	few meters	Jay et al. 2019	Iron Age	google map
199	United Kingdom	Garton Slack	human	13	*			54.0333	-0.544836	22.2	few meters	Jay et al. 2019	Iron Age	google map
199	United Kingdom	Garton Slack	human	13.5	*			54.0333	-0.544836	22.2	few meters	Jay et al. 2019	Iron Age	google map
199	United Kingdom	Garton Slack	human	13.6	*			54.0333	-0.544836	22.2	few meters	Jay et al. 2019	Iron Age	google map
199	United Kingdom	Garton Slack	human	13.8	*			54.0333	-0.544836	22.2	few meters	Jay et al. 2019	Iron Age	google map
199	United Kingdom	Garton Slack	human	13.8	*			54.0333	-0.544836	22.2	few meters	Jay et al. 2019	Iron Age	google map
199	United Kingdom	Garton Slack	human	14	*			54.0333	-0.544836	22.2	few meters	Jay et al. 2019	Iron Age	google map
199	United Kingdom	Garton Slack	human	14	*			54.0333	-0.544836	22.2	few meters	Jay et al. 2019	Iron Age	google map
199	United Kingdom	Garton Slack	human	14.1	*			54.0333	-0.544836	22.2	few meters	Jay et al. 2019	Iron Age	google map
199	United Kingdom	Garton Slack	human	15.8	*			54.0333	-0.544836	22.2	few meters	Jay et al. 2019	Iron Age	google map
199	United Kingdom	Garton Slack	human	16.2	*			54.0333	-0.544836	22.2	few meters	Jay et al. 2019	Iron Age	google map
199	United Kingdom	Garton Slack (75)	human	-2.4				54.0333	-0.544836	22.2	approximate	Jay et al. 2019	Iron Age	google map
199	United Kingdom	Garton Slack (75)	human	16.4				54.0333	-0.544836	22.2	approximate	Jay et al. 2019	Iron Age	google map
187	United Kingdom	Gayhurst Quarry	human	-9.3				52.1125	-0.763401	103.8	few meters	Jay et al. 2019	Iron Age	google map
187	United Kingdom	Gayhurst Quarry	human	-1.2				52.1125	-0.763401	103.8	few meters	Jay et al. 2019	Iron Age	google map
192	United Kingdom	﻿Irthlingborough	human	0.9				52.3267	-0.614274	78.3	exact	Jay et al. 2019	Iron Age	google map
192	United Kingdom	﻿Irthlingborough	human	16.1				52.3267	-0.614274	78.3	exact	Jay et al. 2019	Iron Age	google map
190	United Kingdom	Oxgen 02. Oxford	human	-0.3				51.7161	-1.21703	83.8	exact	Jay et al. 2019	Iron Age	google map
190	United Kingdom	Oxgen 02. Oxford	human	7.9				51.7161	-1.21703	83.8	exact	Jay et al. 2019	Iron Age	google map
191	United Kingdom	Parsley Hey	human	0.2				53.1703	-1.78213	66.3	approximate	Jay et al. 2019	Iron Age	google map
191	United Kingdom	Parsley Hey	human	8.9				53.1703	-1.78213	66.3	approximate	Jay et al. 2019	Iron Age	google map
186	United Kingdom	Shrewton	human	8.2	*			51.1978	-1.90267	47.7	few 100 m	Jay et al. 2019	Iron Age	google map
186	United Kingdom	Shrewton	human	10.5	*			51.1978	-1.90267	47.7	few 100 m	Jay et al. 2019	Iron Age	google map
186	United Kingdom	Shrewton	human	11	*			51.1978	-1.90267	47.7	few 100 m	Jay et al. 2019	Iron Age	google map
186	United Kingdom	Shrewton	human	11.3	*			51.1978	-1.90267	47.7	few 100 m	Jay et al. 2019	Iron Age	google map
186	United Kingdom	Shrewton	human	11.8	*			51.1978	-1.90267	47.7	few 100 m	Jay et al. 2019	Iron Age	google map
186	United Kingdom	Shrewton	human	13.5	*			51.1978	-1.90267	47.7	few 100 m	Jay et al. 2019	Iron Age	google map
186	United Kingdom	Shrewton	human	14.1	*			51.1978	-1.90267	47.7	few 100 m	Jay et al. 2019	Iron Age	google map
186	United Kingdom	Shrewton	human	14.4	*			51.1978	-1.90267	47.7	few 100 m	Jay et al. 2019	Iron Age	google map
186	United Kingdom	Shrewton	human	14.8	*			51.1978	-1.90267	47.7	few 100 m	Jay et al. 2019	Iron Age	google map
186	United Kingdom	Shrewton. Wiltshire	human	-2.2				51.194	-1.904	47.7	few 100 m	Jay et al. 2019	Iron Age	google map
186	United Kingdom	Shrewton. Wiltshire	human	3.2				51.194	-1.904	47.7	few 100 m	Jay et al. 2019	Iron Age	google map
189	United Kingdom	Thomas Hardye School	human	-0.2				50.7085	-2.45365	9.6		Jay et al. 2019	Iron Age	https://www.google.com/maps/place/Thomas+Hardye/@50.7083775.-2.4558913.553m/data=!3m2!1e3!4b1!4m5!3m4!1s0x487259ff157399f7:0x9c6df2bcc1c5c28!8m2!3d50.7083775!4d-2.4537026
27	Spain	Arroyal I	human	10.2		-19.3	9.9	42.4069	-3.75864	108.6	few 100 m	Jones et al. 2019	Neolithic/Bronze Age	https://www.researchgate.net/publication/262767471_El_dolmen_de_Arroyal_I_usos_y_modificaciones_durante_el_III_milenio_cal_AC/figures?lo=1
27	Spain	Arroyal I	human	14.8		-20.8	9.2	42.4069	-3.75864	108.6	few 100 m	Jones et al. 2019	Neolithic/Bronze Age	https://www.researchgate.net/publication/262767471_El_dolmen_de_Arroyal_I_usos_y_modificaciones_durante_el_III_milenio_cal_AC/figures?lo=1
95	Serbia	Ajmana	human	7.9		-20	10.6	44.583	22.683	267	exact	Jovanovic et al. 2019	Mesolithic/Neolithic	https://tel.archives-ouvertes.fr/tel-02102276/file/2016EPHE3057_2_annexes.pdf
95	Serbia	Ajmana	human	8		-19.8	10.5	44.583	22.683	267	exact	Jovanovic et al. 2019	Mesolithic/Neolithic	https://tel.archives-ouvertes.fr/tel-02102276/file/2016EPHE3057_2_annexes.pdf
95	Serbia	Ajmana	human	8.1		-20.3	9.6	44.583	22.683	267	exact	Jovanovic et al. 2019	Mesolithic/Neolithic	https://tel.archives-ouvertes.fr/tel-02102276/file/2016EPHE3057_2_annexes.pdf
95	Serbia	Ajmana	human	8.1		-19.7	10.5	44.583	22.683	267	exact	Jovanovic et al. 2019	Mesolithic/Neolithic	https://tel.archives-ouvertes.fr/tel-02102276/file/2016EPHE3057_2_annexes.pdf
94	Serbia	Golokut	human	2.2		-19.9	11.8	45.1433	19.4455	285	km	Jovanovic et al. 2019	Mesolithic/Neolithic	Vizic
96	Serbia	Hadjucka Vodenica	human	9.6		-19.4	14.9	44.6368	22.3008	274	exact	Jovanovic et al. 2019	Mesolithic/Neolithic	https://www.google.fr/maps/place/Hajducka+Vodenica/@44.6366734.22.2987368.17z/data=!3m1!4b1!4m5!3m4!1s0x475181789c6f9c29:0xd0b8988b496dd9bb!8m2!3d44.6366696!4d22.3009308
96	Serbia	Hadjucka Vodenica	human	11.8		-19.5	15.9	44.6368	22.3008	274	exact	Jovanovic et al. 2019	Mesolithic/Neolithic	https://www.google.fr/maps/place/Hajducka+Vodenica/@44.6366734.22.2987368.17z/data=!3m1!4b1!4m5!3m4!1s0x475181789c6f9c29:0xd0b8988b496dd9bb!8m2!3d44.6366696!4d22.3009309
96	Serbia	Hadjucka Vodenica	human	13.2		-19.1	16.5	44.6368	22.3008	274	exact	Jovanovic et al. 2019	Mesolithic/Neolithic	https://www.google.fr/maps/place/Hajducka+Vodenica/@44.6366734.22.2987368.17z/data=!3m1!4b1!4m5!3m4!1s0x475181789c6f9c29:0xd0b8988b496dd9bb!8m2!3d44.6366696!4d22.3009310
92	Serbia	Klisa	cattle	2.7		-20.8	6	45.2938	19.8159	312.723	a few 100m	Jovanovic et al. 2019	Mesolithic/Neolithic	https://fr.wikipedia.org/wiki/Klisa_(Novi_Sad)
92	Serbia	Klisa	sheep	3.6		-20.4	6	45.2938	19.8159	312.723	a few 100m	Jovanovic et al. 2019	Mesolithic/Neolithic	https://fr.wikipedia.org/wiki/Klisa_(Novi_Sad)
92	Serbia	Klisa	sheep/goat	4.2		-20.3	5.3	45.2938	19.8159	312.723	a few 100m	Jovanovic et al. 2019	Mesolithic/Neolithic	https://fr.wikipedia.org/wiki/Klisa_(Novi_Sad)
92	Serbia	Klisa	human	4.8		-21	10.1	45.2938	19.8159	312.723	a few 100m	Jovanovic et al. 2019	Mesolithic/Neolithic	https://fr.wikipedia.org/wiki/Klisa_(Novi_Sad)
92	Serbia	Klisa	human	5.1		-20.6	10.4	45.2938	19.8159	312.723	a few 100m	Jovanovic et al. 2019	Mesolithic/Neolithic	https://fr.wikipedia.org/wiki/Klisa_(Novi_Sad)
92	Serbia	Klisa	dog/wolf	6.5		-18.8	10.3	45.2938	19.8159	312.723	a few 100m	Jovanovic et al. 2019	Mesolithic/Neolithic	https://fr.wikipedia.org/wiki/Klisa_(Novi_Sad)
97	Serbia	Lepenski Vir	human	-3.1		-19	13.9	44.5575	22.0266	350	few meters	Jovanovic et al. 2019	Mesolithic/Neolithic	google map
97	Serbia	Lepenski Vir	roe deer	2.2		-20.9	7	44.5575	22.0266	350	few meters	Jovanovic et al. 2019	Mesolithic/Neolithic	google map
97	Serbia	Lepenski Vir	cattle	3.4		-22.1	8.1	44.5575	22.0266	350	few meters	Jovanovic et al. 2019	Mesolithic/Neolithic	google map
97	Serbia	Lepenski Vir	human	3.9		-20.1	11.2	44.5575	22.0266	350	few meters	Jovanovic et al. 2019	Mesolithic/Neolithic	google map
97	Serbia	Lepenski Vir	red deer	4.7		-21.4	5.7	44.5575	22.0266	350	few meters	Jovanovic et al. 2019	Mesolithic/Neolithic	google map
97	Serbia	Lepenski Vir	roe deer	4.8		-22.4	5.7	44.5575	22.0266	350	few meters	Jovanovic et al. 2019	Mesolithic/Neolithic	google map
97	Serbia	Lepenski Vir	wild boar	5		-20.9	6.8	44.5575	22.0266	350	few meters	Jovanovic et al. 2019	Mesolithic/Neolithic	google map
97	Serbia	Lepenski Vir	wild boar	5.2		-21.1	7.5	44.5575	22.0266	350	few meters	Jovanovic et al. 2019	Mesolithic/Neolithic	google map
97	Serbia	Lepenski Vir	goat	5.7		-20.4	6.5	44.5575	22.0266	350	few meters	Jovanovic et al. 2019	Mesolithic/Neolithic	google map
97	Serbia	Lepenski Vir	human	6.2		-20.2	10.3	44.5575	22.0266	350	few meters	Jovanovic et al. 2019	Mesolithic/Neolithic	google map
97	Serbia	Lepenski Vir	pig	6.5		-20.8	7.1	44.5575	22.0266	350	few meters	Jovanovic et al. 2019	Mesolithic/Neolithic	google map
97	Serbia	Lepenski Vir	human	6.5		-19.6	14.6	44.5575	22.0266	350	few meters	Jovanovic et al. 2019	Mesolithic/Neolithic	google map
97	Serbia	Lepenski Vir	human	7.8		-19.7	11.8	44.5575	22.0266	350	few meters	Jovanovic et al. 2019	Mesolithic/Neolithic	google map
97	Serbia	Lepenski Vir	human	8.9		-19.1	12.7	44.5575	22.0266	350	few meters	Jovanovic et al. 2019	Mesolithic/Neolithic	google map
97	Serbia	Lepenski Vir	human	9.8		-19.5	12.9	44.5575	22.0266	350	few meters	Jovanovic et al. 2019	Mesolithic/Neolithic	google map
97	Serbia	Lepenski Vir	human	10.6		-19.6	13.3	44.5575	22.0266	350	few meters	Jovanovic et al. 2019	Mesolithic/Neolithic	google map
97	Serbia	Lepenski Vir	human	10.6		-19.2	14.4	44.5575	22.0266	350	few meters	Jovanovic et al. 2019	Mesolithic/Neolithic	google map
97	Serbia	Lepenski Vir	human	12.1		-19.2	15.4	44.5575	22.0266	350	few meters	Jovanovic et al. 2019	Mesolithic/Neolithic	google map
97	Serbia	Lepenski Vir	human	12.8		-18.9	15.5	44.5575	22.0266	350	few meters	Jovanovic et al. 2019	Mesolithic/Neolithic	google map
97	Serbia	Lepenski Vir	human	13.4		-18.8	16	44.5575	22.0266	350	few meters	Jovanovic et al. 2019	Mesolithic/Neolithic	google map
97	Serbia	Lepenski Vir	human	13.6		-18.6	16.2	44.5575	22.0266	350	few meters	Jovanovic et al. 2019	Mesolithic/Neolithic	google map
97	Serbia	Lepenski Vir	dog	15		-18.5	12.3	44.5575	22.0266	350	few meters	Jovanovic et al. 2019	Mesolithic/Neolithic	google map
97	Serbia	Lepenski Vir	dog	15.6		-18.7	11.1	44.5575	22.0266	350	few meters	Jovanovic et al. 2019	Mesolithic/Neolithic	google map
98	Serbia	Padina	human	4.8		-20.2	14.2	44.6075	21.9974	240	few meters	Jovanovic et al. 2019	Mesolithic/Neolithic	google map
98	Serbia	Padina	human	5		-20.2	13.1	44.6075	21.9974	240	few meters	Jovanovic et al. 2019	Mesolithic/Neolithic	google map
98	Serbia	Padina	human	5.2		-20.1	13.5	44.6075	21.9974	240	few meters	Jovanovic et al. 2019	Mesolithic/Neolithic	google map
98	Serbia	Padina	human	7		-19.8	14.7	44.6075	21.9974	240	few meters	Jovanovic et al. 2019	Mesolithic/Neolithic	google map
98	Serbia	Padina	human	7		-19.5	15.5	44.6075	21.9974	240	few meters	Jovanovic et al. 2019	Mesolithic/Neolithic	google map
98	Serbia	Padina	human	7.6		-19.7	14.4	44.6075	21.9974	240	few meters	Jovanovic et al. 2019	Mesolithic/Neolithic	google map
98	Serbia	Padina	human	7.6		-19.5	14.7	44.6075	21.9974	240	few meters	Jovanovic et al. 2019	Mesolithic/Neolithic	google map
98	Serbia	Padina	human	10.3		-20.2	14.4	44.6075	21.9974	240	few meters	Jovanovic et al. 2019	Mesolithic/Neolithic	google map
93	Serbia	Vinca	human	4.3		-20.6	12	44.7622	20.6232	294	exact	Jovanovic et al. 2019	Mesolithic/Neolithic	google map
93	Serbia	Vinca	human	4.6		-20.8	11.6	44.7622	20.6232	294	exact	Jovanovic et al. 2019	Mesolithic/Neolithic	google map
93	Serbia	Vinca	human	5.6		-20.7	13.3	44.7622	20.6232	294	exact	Jovanovic et al. 2019	Mesolithic/Neolithic	google map
93	Serbia	Vinca	human	7.4		-20.5	11.9	44.7622	20.6232	294	exact	Jovanovic et al. 2019	Mesolithic/Neolithic	google map
99	Serbia	Vlasac	human	4.2		-17.5	11	44.5245	22.058	199	few meters	Jovanovic et al. 2019	Mesolithic/Neolithic	google map
99	Serbia	Vlasac	human	10.5		-19.6	15.1	44.5245	22.058	199	few meters	Jovanovic et al. 2019	Mesolithic/Neolithic	google map
99	Serbia	Vlasac	human	13.2		-19.4	15.1	44.5245	22.058	199	few meters	Jovanovic et al. 2019	Mesolithic/Neolithic	google map
99	Serbia	Vlasac	human	13.5		-19.5	14.4	44.5245	22.058	199	few meters	Jovanovic et al. 2019	Mesolithic/Neolithic	google map
99	Serbia	Vlasac	human	13.6		-19.3	15.5	44.5245	22.058	199	few meters	Jovanovic et al. 2019	Mesolithic/Neolithic	google map
61	Poland	Potok‐Senderki	roe deer	2.6		-23.7	2.8	50.5383	23.0642	480.199	exact	Krajcarz et al. 2019	XIXI-XXth wild animals	https://www.mindat.org/feature-761358.html
61	Poland	Potok‐Senderki	hare	3.5		-21.9	1.8	50.5383	23.0642	480.199	exact	Krajcarz et al. 2019	XIXI-XXth wild animals	https://www.mindat.org/feature-761358.html
61	Poland	Potok‐Senderki	roe deer	3.6		-23.1	4.2	50.5383	23.0642	480.199	exact	Krajcarz et al. 2019	XIXI-XXth wild animals	https://www.mindat.org/feature-761358.html
61	Poland	Potok‐Senderki	roe deer	3.7		-23.4	5.9	50.5383	23.0642	480.199	exact	Krajcarz et al. 2019	XIXI-XXth wild animals	https://www.mindat.org/feature-761358.html
61	Poland	Potok‐Senderki	hare/rabbit	3.8		-24.6	4	50.5383	23.0642	480.199	exact	Krajcarz et al. 2019	XIXI-XXth wild animals	https://www.mindat.org/feature-761358.html
61	Poland	Potok‐Senderki	red fox	3.9		-21.1	8.7	50.5383	23.0642	480.199	exact	Krajcarz et al. 2019	XIXI-XXth wild animals	https://www.mindat.org/feature-761358.html
61	Poland	Potok‐Senderki	roe deer	4		-23.7	1.7	50.5383	23.0642	480.199	exact	Krajcarz et al. 2019	XIXI-XXth wild animals	https://www.mindat.org/feature-761358.html
61	Poland	Potok‐Senderki	roe deer	4		-23.4	2.7	50.5383	23.0642	480.199	exact	Krajcarz et al. 2019	XIXI-XXth wild animals	https://www.mindat.org/feature-761358.html
61	Poland	Potok‐Senderki	hare/rabbit	4		-24	2.9	50.5383	23.0642	480.199	exact	Krajcarz et al. 2019	XIXI-XXth wild animals	https://www.mindat.org/feature-761358.html
61	Poland	Potok‐Senderki	hare	4		-22.2	3.6	50.5383	23.0642	480.199	exact	Krajcarz et al. 2019	XIXI-XXth wild animals	https://www.mindat.org/feature-761358.html
61	Poland	Potok‐Senderki	hare/rabbit	4.1		-23.4	3.6	50.5383	23.0642	480.199	exact	Krajcarz et al. 2019	XIXI-XXth wild animals	https://www.mindat.org/feature-761358.html
61	Poland	Potok‐Senderki	red fox	4.2		-21	8.3	50.5383	23.0642	480.199	exact	Krajcarz et al. 2019	XIXI-XXth wild animals	https://www.mindat.org/feature-761358.html
61	Poland	Potok‐Senderki	red fox	4.2		-21.1	8.5	50.5383	23.0642	480.199	exact	Krajcarz et al. 2019	XIXI-XXth wild animals	https://www.mindat.org/feature-761358.html
61	Poland	Potok‐Senderki	badgers	4.3		-20.7	5.1	50.5383	23.0642	480.199	exact	Krajcarz et al. 2019	XIXI-XXth wild animals	https://www.mindat.org/feature-761358.html
61	Poland	Potok‐Senderki	hare	4.4		-21.6	3.3	50.5383	23.0642	480.199	exact	Krajcarz et al. 2019	XIXI-XXth wild animals	https://www.mindat.org/feature-761358.html
61	Poland	Potok‐Senderki	red fox	4.4		-21.1	8.2	50.5383	23.0642	480.199	exact	Krajcarz et al. 2019	XIXI-XXth wild animals	https://www.mindat.org/feature-761358.html
61	Poland	Potok‐Senderki	red fox	4.4		-21.2	8.5	50.5383	23.0642	480.199	exact	Krajcarz et al. 2019	XIXI-XXth wild animals	https://www.mindat.org/feature-761358.html
61	Poland	Potok‐Senderki	red fox	4.5		-21.6	8.8	50.5383	23.0642	480.199	exact	Krajcarz et al. 2019	XIXI-XXth wild animals	https://www.mindat.org/feature-761358.html
61	Poland	Potok‐Senderki	red fox	4.6		-21.2	7.8	50.5383	23.0642	480.199	exact	Krajcarz et al. 2019	XIXI-XXth wild animals	https://www.mindat.org/feature-761358.html
61	Poland	Potok‐Senderki	roe deer	4.7		-24.3	3.7	50.5383	23.0642	480.199	exact	Krajcarz et al. 2019	XIXI-XXth wild animals	https://www.mindat.org/feature-761358.html
61	Poland	Potok‐Senderki	red fox	4.7		-21.3	8.2	50.5383	23.0642	480.199	exact	Krajcarz et al. 2019	XIXI-XXth wild animals	https://www.mindat.org/feature-761358.html
61	Poland	Potok‐Senderki	cat/wildcat	4.8		-20.6	8.4	50.5383	23.0642	480.199	exact	Krajcarz et al. 2019	XIXI-XXth wild animals	https://www.mindat.org/feature-761358.html
61	Poland	Potok‐Senderki	red fox	4.8		-21.7	9.1	50.5383	23.0642	480.199	exact	Krajcarz et al. 2019	XIXI-XXth wild animals	https://www.mindat.org/feature-761358.html
61	Poland	Potok‐Senderki	red fox	5		-21.2	7.9	50.5383	23.0642	480.199	exact	Krajcarz et al. 2019	XIXI-XXth wild animals	https://www.mindat.org/feature-761358.html
61	Poland	Potok‐Senderki	red fox	5		-20.6	8.7	50.5383	23.0642	480.199	exact	Krajcarz et al. 2019	XIXI-XXth wild animals	https://www.mindat.org/feature-761358.html
61	Poland	Potok‐Senderki	red fox	5.1		-21.1	7.5	50.5383	23.0642	480.199	exact	Krajcarz et al. 2019	XIXI-XXth wild animals	https://www.mindat.org/feature-761358.html
61	Poland	Potok‐Senderki	chicken/rooster	5.2		-21.3	4.7	50.5383	23.0642	480.199	exact	Krajcarz et al. 2019	XIXI-XXth wild animals	https://www.mindat.org/feature-761358.html
61	Poland	Potok‐Senderki	red fox	5.2		-20.8	8.5	50.5383	23.0642	480.199	exact	Krajcarz et al. 2019	XIXI-XXth wild animals	https://www.mindat.org/feature-761358.html
61	Poland	Potok‐Senderki	chicken/rooster	6		-21.3	6.4	50.5383	23.0642	480.199	exact	Krajcarz et al. 2019	XIXI-XXth wild animals	https://www.mindat.org/feature-761358.html
61	Poland	Potok‐Senderki	chicken/rooster	6.5		-21.3	5.7	50.5383	23.0642	480.199	exact	Krajcarz et al. 2019	XIXI-XXth wild animals	https://www.mindat.org/feature-761358.html
105	Germany	ND	human	3.55		-20.03	11.36	52.52	13.41	143.888	exact	Lehn et al. 2020	contemporary humans	Lehn et al. 2020
106	Germany	ND	human	4.02		-20.13	11.54	52.52	13.41	143.888	exact	Lehn et al. 2020	contemporary humans	Lehn et al. 2020
108	Poland	ND	human	4.51		-20.67	11.07	52.73	15.24	104.709	exact	Lehn et al. 2020	contemporary humans	Lehn et al. 2020
107	Bulgaria	ND	human	4.68		-19.4	9.39	42.51	27.46	1.82122	exact	Lehn et al. 2020	contemporary humans	Lehn et al. 2020
101	Germany	ND	human	4.93		-19.27	11.29	47.73	12.88	219.862	exact	Lehn et al. 2020	contemporary humans	Lehn et al. 2020
103	Russia	ND	human	5.64		-17.65	11.42	56.77	43.24	830.304	exact	Lehn et al. 2020	contemporary humans	Lehn et al. 2020
100	Austria	ND	human	5.66		-19.89	11	47.81	13.05	227.67	exact	Lehn et al. 2020	contemporary humans	Lehn et al. 2020
104	Ukraine	ND	human	6.24		-18.96	9.4	46.77	36.8	4.40155	exact	Lehn et al. 2020	contemporary humans	Lehn et al. 2020
102	Greece	ND	human	6.43		-18.67	10.91	37.26	23.13	1.64856	exact	Lehn et al. 2020	contemporary humans	Lehn et al. 2020
59	Sweden	Smörkullen	goose	-4		-22	9.5	58.2994	14.6688	96.12	20 meters	Lindberg 2009	Roman Iron Age	according to map
59	Sweden	Smörkullen	horse	0.4		-22.2	7	58.2994	14.6688	96.12	20 meters	Lindberg 2009	Roman Iron Age	according to map
59	Sweden	Smörkullen	human	1.6		-20.4	11.7	58.2994	14.6688	96.12	20 meters	Lindberg 2009	Roman Iron Age	according to map
59	Sweden	Smörkullen	dog	2.2		-20.4	11.9	58.2994	14.6688	96.12	20 meters	Lindberg 2009	Roman Iron Age	according to map
59	Sweden	Smörkullen	sheep/goat	2.8		-20.8	9.4	58.2994	14.6688	96.12	20 meters	Lindberg 2009	Roman Iron Age	according to map
59	Sweden	Smörkullen	human	2.9		-20.3	12.7	58.2994	14.6688	96.12	20 meters	Lindberg 2009	Roman Iron Age	according to map
59	Sweden	Smörkullen	human	2.9		-20.6	13	58.2994	14.6688	96.12	20 meters	Lindberg 2009	Roman Iron Age	according to map
59	Sweden	Smörkullen	human	3.7		-20.4	13.5	58.2994	14.6688	96.12	20 meters	Lindberg 2009	Roman Iron Age	according to map
59	Sweden	Smörkullen	sheep	3.8		-20.8	9.4	58.2994	14.6688	96.12	20 meters	Lindberg 2009	Roman Iron Age	according to map
59	Sweden	Smörkullen	human	4		-20.4	12.7	58.2994	14.6688	96.12	20 meters	Lindberg 2009	Roman Iron Age	according to map
59	Sweden	Smörkullen	dog	4.1		-20.6	8.8	58.2994	14.6688	96.12	20 meters	Lindberg 2009	Roman Iron Age	according to map
59	Sweden	Smörkullen	human	4.5		-20.7	12.4	58.2994	14.6688	96.12	20 meters	Lindberg 2009	Roman Iron Age	according to map
59	Sweden	Smörkullen	human	4.5		-20.6	13.3	58.2994	14.6688	96.12	20 meters	Lindberg 2009	Roman Iron Age	according to map
59	Sweden	Smörkullen	human	4.6		-20	11	58.2994	14.6688	96.12	20 meters	Lindberg 2009	Roman Iron Age	according to map
59	Sweden	Smörkullen	human	4.6		-20.8	12	58.2994	14.6688	96.12	20 meters	Lindberg 2009	Roman Iron Age	according to map
59	Sweden	Smörkullen	human	4.6		-20.5	12.8	58.2994	14.6688	96.12	20 meters	Lindberg 2009	Roman Iron Age	according to map
59	Sweden	Smörkullen	human	4.7		-21.1	12	58.2994	14.6688	96.12	20 meters	Lindberg 2009	Roman Iron Age	according to map
59	Sweden	Smörkullen	human	4.7		-20.4	13.3	58.2994	14.6688	96.12	20 meters	Lindberg 2009	Roman Iron Age	according to map
59	Sweden	Smörkullen	human	4.9		-20.3	11.3	58.2994	14.6688	96.12	20 meters	Lindberg 2009	Roman Iron Age	according to map
59	Sweden	Smörkullen	horse	5		-22.4	5.9	58.2994	14.6688	96.12	20 meters	Lindberg 2009	Roman Iron Age	according to map
59	Sweden	Smörkullen	human	5		-21	11.4	58.2994	14.6688	96.12	20 meters	Lindberg 2009	Roman Iron Age	according to map
59	Sweden	Smörkullen	human	5.1		-20.4	12	58.2994	14.6688	96.12	20 meters	Lindberg 2009	Roman Iron Age	according to map
59	Sweden	Smörkullen	human	5.5		-20.7	11.8	58.2994	14.6688	96.12	20 meters	Lindberg 2009	Roman Iron Age	according to map
59	Sweden	Smörkullen	cattle	6.1		-22.2	6.2	58.2994	14.6688	96.12	20 meters	Lindberg 2009	Roman Iron Age	according to map
59	Sweden	Smörkullen	horse	7.3		-22.4	4.6	58.2994	14.6688	96.12	20 meters	Lindberg 2009	Roman Iron Age	according to map
59	Sweden	Smörkullen	cattle	7.6		-22	6.5	58.2994	14.6688	96.12	20 meters	Lindberg 2009	Roman Iron Age	according to map
59	Sweden	Smörkullen	human	8.1		-20.8	11.5	58.2994	14.6688	96.12	20 meters	Lindberg 2009	Roman Iron Age	according to map
59	Sweden	Smörkullen	cattle	9.5		-22.6	4.7	58.2994	14.6688	96.12	20 meters	Lindberg 2009	Roman Iron Age	according to map
53	Sweden	Birka	horse	-3.2				59.3351	17.5426	160.49	exact	Linderholm et al. 2008	Viking period	https://whc.unesco.org/en/list/555/multiple=1&unique_number=673
53	Sweden	Birka	horse	-2.2				59.3351	17.5426	160.49	exact	Linderholm et al. 2008	Viking period	https://whc.unesco.org/en/list/555/multiple=1&unique_number=672
53	Sweden	Birka	wild boar	0		-21.3	13.8	59.3351	17.5426	160.49	exact	Linderholm et al. 2008	Viking period	https://whc.unesco.org/en/list/555/multiple=1&unique_number=671
53	Sweden	Birka	human	1.8		-20.1	16.5	59.3351	17.5426	160.49	exact	Linderholm et al. 2008	Viking period	https://whc.unesco.org/en/list/555/multiple=1&unique_number=656
53	Sweden	Birka	human	2.8		-20.5	14.2	59.3351	17.5426	160.49	exact	Linderholm et al. 2008	Viking period	https://whc.unesco.org/en/list/555/multiple=1&unique_number=666
53	Sweden	Birka	human	3.1		-20	13.8	59.3351	17.5426	160.49	exact	Linderholm et al. 2008	Viking period	https://whc.unesco.org/en/list/555/multiple=1&unique_number=668
53	Sweden	Birka	human	3.1		-19.5	14.1	59.3351	17.5426	160.49	exact	Linderholm et al. 2008	Viking period	https://whc.unesco.org/en/list/555/multiple=1&unique_number=661
53	Sweden	Birka	human	3.4		-20.9	13.8	59.3351	17.5426	160.49	exact	Linderholm et al. 2008	Viking period	https://whc.unesco.org/en/list/555/multiple=1&unique_number=658
53	Sweden	Birka	human	3.4		-19.9	14	59.3351	17.5426	160.49	exact	Linderholm et al. 2008	Viking period	https://whc.unesco.org/en/list/555/multiple=1&unique_number=667
53	Sweden	Birka	human	3.5		-20.7	11.5	59.3351	17.5426	160.49	exact	Linderholm et al. 2008	Viking period	https://whc.unesco.org/en/list/555/multiple=1&unique_number=665
53	Sweden	Birka	human	3.9		-19.8	13.9	59.3351	17.5426	160.49	exact	Linderholm et al. 2008	Viking period	https://whc.unesco.org/en/list/555/multiple=1&unique_number=664
53	Sweden	Birka	human	4.6		-19.7	14.2	59.3351	17.5426	160.49	exact	Linderholm et al. 2008	Viking period	https://whc.unesco.org/en/list/555/multiple=1&unique_number=669
53	Sweden	Birka	human	4.7		-19.7	13.4	59.3351	17.5426	160.49	exact	Linderholm et al. 2008	Viking period	https://whc.unesco.org/en/list/555/multiple=1&unique_number=660
53	Sweden	Birka	human	5		-19.6	12.8	59.3351	17.5426	160.49	exact	Linderholm et al. 2008	Viking period	https://whc.unesco.org/en/list/555/multiple=1&unique_number=655
53	Sweden	Birka	human	5.6		-19.4	13.2	59.3351	17.5426	160.49	exact	Linderholm et al. 2008	Viking period	https://whc.unesco.org/en/list/555/multiple=1&unique_number=657
53	Sweden	Birka	human	5.7		-20.2	13.9	59.3351	17.5426	160.49	exact	Linderholm et al. 2008	Viking period	https://whc.unesco.org/en/list/555/multiple=1&unique_number=663
53	Sweden	Birka	human	8.2		-19.1	14.3	59.3351	17.5426	160.49	exact	Linderholm et al. 2008	Viking period	https://whc.unesco.org/en/list/555/multiple=1&unique_number=659
53	Sweden	Birka	human	8.4		-19.4	12.7	59.3351	17.5426	160.49	exact	Linderholm et al. 2008	Viking period	https://whc.unesco.org/en/list/555/multiple=1&unique_number=670
53	Sweden	Birka	human	9		-19.6	12.8	59.3351	17.5426	160.49	exact	Linderholm et al. 2008	Viking period	https://whc.unesco.org/en/list/555/multiple=1&unique_number=653
53	Sweden	Birka	human	9.7		-19.6	12	59.3351	17.5426	160.49	exact	Linderholm et al. 2008	Viking period	https://whc.unesco.org/en/list/555/multiple=1&unique_number=654
53	Sweden	Birka	human	10.8		-19.9	12.1	59.3351	17.5426	160.49	exact	Linderholm et al. 2008	Viking period	https://whc.unesco.org/en/list/555/multiple=1&unique_number=662
54	Sweden	Björned	bovid	-3.2		-22.5	4.4	63.0974	17.7562	8.89	about 200 m	Linderholm et al. 2008	Viking period	google
54	Sweden	Björned	sheep	-1.1		-21.6	7.8	63.0974	17.7562	8.89	about 200 m	Linderholm et al. 2008	Viking period	google
54	Sweden	Björned	hare	9.8		-24.5	1.6	63.0974	17.7562	8.89	about 200 m	Linderholm et al. 2008	Viking period	google
54	Sweden	Björned	wild boar	17.7		-22.2	9.7	63.0974	17.7562	8.89	about 200 m	Linderholm et al. 2008	Viking period	google
55	Sweden	Rössberga	bovid	10.5		-21.6	6.2	58.2295	13.6058	100	exact	Linderholm et al. 2008	Viking period	https://geohack.toolforge.org/geohack.php?pagename=File:R%C3%B6ssberga_-_KMB_-_16000300034169.jpg&params=058.229510_N_0013.605750_E_globe:Earth_class:object_type:object__&language=en
55	Sweden	Rössberga	fox	10.5		-21	6.4	58.2295	13.6058	100	exact	Linderholm et al. 2008	Viking period	https://geohack.toolforge.org/geohack.php?pagename=File:R%C3%B6ssberga_-_KMB_-_16000300034169.jpg&params=058.229510_N_0013.605750_E_globe:Earth_class:object_type:object__&language=en
55	Sweden	Rössberga	wild boar	10.8		-21.9	4.8	58.2295	13.6058	100	exact	Linderholm et al. 2008	Viking period	https://geohack.toolforge.org/geohack.php?pagename=File:R%C3%B6ssberga_-_KMB_-_16000300034169.jpg&params=058.229510_N_0013.605750_E_globe:Earth_class:object_type:object__&language=en
55	Sweden	Rössberga	wild boar	11.3		-22.4	4.8	58.2295	13.6058	100	exact	Linderholm et al. 2008	Viking period	https://geohack.toolforge.org/geohack.php?pagename=File:R%C3%B6ssberga_-_KMB_-_16000300034169.jpg&params=058.229510_N_0013.605750_E_globe:Earth_class:object_type:object__&language=en
55	Sweden	Rössberga	dog/wolf	11.6		-21.4	3.3	58.2295	13.6058	100	exact	Linderholm et al. 2008	Viking period	https://geohack.toolforge.org/geohack.php?pagename=File:R%C3%B6ssberga_-_KMB_-_16000300034169.jpg&params=058.229510_N_0013.605750_E_globe:Earth_class:object_type:object__&language=en
55	Sweden	Rössberga	hare	11.8		-22.9	2.4	58.2295	13.6058	100	exact	Linderholm et al. 2008	Viking period	https://geohack.toolforge.org/geohack.php?pagename=File:R%C3%B6ssberga_-_KMB_-_16000300034169.jpg&params=058.229510_N_0013.605750_E_globe:Earth_class:object_type:object__&language=en
44	Sweden	Köpingsvik	pig	6.6		-20.8	3.4	56.8833	16.7167	20.6	several 100 m	Linderholm et al. 2014	Neolithic/Bronze Age	google map
44	Sweden	Köpingsvik	pig	6.6		-20.8	3.4	56.8833	16.7167	20.6	several 100 m	Linderholm et al. 2014	Neolithic/Bronze Age	google map
44	Sweden	Köpingsvik	hare	7.8		-21.6	3.3	56.8833	16.7167	20.6	several 100 m	Linderholm et al. 2014	Neolithic/Bronze Age	google map
44	Sweden	Köpingsvik	sheep/goat	8.3		-21	6.7	56.8833	16.7167	20.6	several 100 m	Linderholm et al. 2014	Neolithic/Bronze Age	google map
44	Sweden	Köpingsvik	bird	8.4		-15	10.8	56.883333	16.7167	20.6	several 100 m	Linderholm et al. 2014	Neolithic/Bronze Age	google map
44	Sweden	Köpingsvik	pig	8.5		-21.1	4.3	56.8833	16.7167	20.6	several 100 m	Linderholm et al. 2014	Neolithic/Bronze Age	google map
44	Sweden	Köpingsvik	roe deer	8.7		-23.4	4.5	56.8833	16.7167	20.6	several 100 m	Linderholm et al. 2014	Neolithic/Bronze Age	google map
44	Sweden	Köpingsvik	red fox	9.5		-16.4	10.7	56.8833	16.7167	20.6	several 100 m	Linderholm et al. 2014	Neolithic/Bronze Age	google map
44	Sweden	Köpingsvik	cattle	10		-21.5	4.4	56.8833	16.7167	20.6	several 100 m	Linderholm et al. 2014	Neolithic/Bronze Age	google map
44	Sweden	Köpingsvik	moose	10.4		-20.4	5.5	56.8833	16.7167	20.6	several 100 m	Linderholm et al. 2014	Neolithic/Bronze Age	google map
44	Sweden	Köpingsvik	hare	10.5		-21.6	1.8	42.6693	16.7167	20.6	several 100 m	Linderholm et al. 2014	Neolithic/Bronze Age	google map
44	Sweden	Köpingsvik	pine marten	10.6		-19.3	8.6	56.8833	16.7167	20.6	several 100 m	Linderholm et al. 2014	Neolithic/Bronze Age	google map
44	Sweden	Köpingsvik	cattle	11		-21.9	6.5	56.8833	16.7167	20.6	several 100 m	Linderholm et al. 2014	Neolithic/Bronze Age	google map
44	Sweden	Köpingsvik	moose	11.6		-21.3	4.5	56.8833	16.7167	20.6	several 100 m	Linderholm et al. 2014	Neolithic/Bronze Age	google map
44	Sweden	Köpingsvik	moose	12		-21.6	4.1	56.8833	16.7167	20.6	several 100 m	Linderholm et al. 2014	Neolithic/Bronze Age	google map
44	Sweden	Köpingsvik	dog	13.3		-14.8	14.5	56.8833	16.7167	20.6	several 100 m	Linderholm et al. 2014	Neolithic/Bronze Age	google map
44	Sweden	Köpingsvik	human	13.3		-14.9	16.3	56.8833	16.7167	20.6	several 100 m	Linderholm et al. 2014	Neolithic/Bronze Age	google map
44	Sweden	Köpingsvik	human	13.4		-14.7	16.1	56.8833	16.7167	20.6	several 100 m	Linderholm et al. 2014	Neolithic/Bronze Age	google map
44	Sweden	Köpingsvik	hare	13.6		-21.2	2.2	42.6693	16.7167	20.6	several 100 m	Linderholm et al. 2014	Neolithic/Bronze Age	google map
44	Sweden	Köpingsvik	human	13.7		-14.3	17	56.8833	16.7167	20.6	several 100 m	Linderholm et al. 2014	Neolithic/Bronze Age	google map
44	Sweden	Köpingsvik	human	13.8		-14.8	16.8	56.8833	16.7167	20.6	several 100 m	Linderholm et al. 2014	Neolithic/Bronze Age	google map
44	Sweden	Köpingsvik	human	13.9		-14.3	16.3	56.8833	16.7167	20.6	several 100 m	Linderholm et al. 2014	Neolithic/Bronze Age	google map
44	Sweden	Köpingsvik	human	14.8		-13.2	16.6	56.8833	16.7167	20.6	several 100 m	Linderholm et al. 2014	Neolithic/Bronze Age	google map
44	Sweden	Köpingsvik	human	15.3		-14.9	16.8	56.8833	16.7167	20.6	several 100 m	Linderholm et al. 2014	Neolithic/Bronze Age	google map
44	Sweden	Köpingsvik	dog	15.4		-14.9	14.4	56.8833	16.7167	20.6	several 100 m	Linderholm et al. 2014	Neolithic/Bronze Age	google map
44	Sweden	Köpingsvik	dog	15.7		-14.2	14.7	56.8833	16.7167	20.6	several 100 m	Linderholm et al. 2014	Neolithic/Bronze Age	google map
45	Sweden	Resmo	pig	2.1		-20.9	5.3	56.5385	16.446	5.69	several 100 m	Linderholm et al. 2014	Neolithic/Bronze Age	google map
45	Sweden	Resmo	human	5.1		-19.6	9.6	56.5385	16.446	5.69	several 100 m	Linderholm et al. 2014	Neolithic/Bronze Age	google map
45	Sweden	Resmo	human	5.4		-19.6	10.5	56.5385	16.446	5.69	several 100 m	Linderholm et al. 2014	Neolithic/Bronze Age	google map
45	Sweden	Resmo	human	5.6		-19.9	9.7	56.5385	16.446	5.69	several 100 m	Linderholm et al. 2014	Neolithic/Bronze Age	google map
45	Sweden	Resmo	sheep/goat	5.8		-21.3	9.1	56.5385	16.446	5.69	several 100 m	Linderholm et al. 2014	Neolithic/Bronze Age	google map
45	Sweden	Resmo	human	6		-19.9	10	56.5385	16.446	5.69	several 100 m	Linderholm et al. 2014	Neolithic/Bronze Age	google map
45	Sweden	Resmo	human	6.1		-20.1	9.6	56.5385	16.446	5.69	several 100 m	Linderholm et al. 2014	Neolithic/Bronze Age	google map
45	Sweden	Resmo	human	6.2		-19.8	9.7	56.5385	16.446	5.69	several 100 m	Linderholm et al. 2014	Neolithic/Bronze Age	google map
45	Sweden	Resmo	cattle	6.4		-21.3	7.3	56.5385	16.446	5.69	several 100 m	Linderholm et al. 2014	Neolithic/Bronze Age	google map
45	Sweden	Resmo	human	6.8		-20.5	9.9	56.5385	16.446	5.69	several 100 m	Linderholm et al. 2014	Neolithic/Bronze Age	google map
45	Sweden	Resmo	human	6.8		-19	11.8	56.5385	16.446	5.69	several 100 m	Linderholm et al. 2014	Neolithic/Bronze Age	google map
45	Sweden	Resmo	human	6.9		-19.8	10.2	56.5385	16.446	5.69	several 100 m	Linderholm et al. 2014	Neolithic/Bronze Age	google map
45	Sweden	Resmo	human	7		-19.8	9.5	56.5385	16.446	5.69	several 100 m	Linderholm et al. 2014	Neolithic/Bronze Age	google map
45	Sweden	Resmo	pig	7.3		-21.7	7.5	56.5385	16.446	5.69	several 100 m	Linderholm et al. 2014	Neolithic/Bronze Age	google map
45	Sweden	Resmo	cattle	7.3		-20.9	8.2	56.5385	16.446	5.69	several 100 m	Linderholm et al. 2014	Neolithic/Bronze Age	google map
45	Sweden	Resmo	dog	7.3		-19.2	13.1	56.5385	16.446	5.69	several 100 m	Linderholm et al. 2014	Neolithic/Bronze Age	google map
45	Sweden	Resmo	human	7.3		-19.4	13.4	56.5385	16.446	5.69	several 100 m	Linderholm et al. 2014	Neolithic/Bronze Age	google map
45	Sweden	Resmo	human	7.4		-19.4	10.3	56.5385	16.446	5.69	several 100 m	Linderholm et al. 2014	Neolithic/Bronze Age	google map
45	Sweden	Resmo	human	7.7		-19.9	9.4	56.5385	16.446	5.69	several 100 m	Linderholm et al. 2014	Neolithic/Bronze Age	google map
45	Sweden	Resmo	human	7.7		-20.1	9.7	56.5385	16.446	5.69	several 100 m	Linderholm et al. 2014	Neolithic/Bronze Age	google map
45	Sweden	Resmo	human	7.8		-20.1	9.6	56.5385	16.446	5.69	several 100 m	Linderholm et al. 2014	Neolithic/Bronze Age	google map
45	Sweden	Resmo	human	7.9		-20	10.6	56.5385	16.446	5.69	several 100 m	Linderholm et al. 2014	Neolithic/Bronze Age	google map
45	Sweden	Resmo	sheep/goat	8.1		-19.8	6.5	56.5385	16.446	5.69	several 100 m	Linderholm et al. 2014	Neolithic/Bronze Age	google map
45	Sweden	Resmo	human	8.1		-19.3	12.5	56.5385	16.446	5.69	several 100 m	Linderholm et al. 2014	Neolithic/Bronze Age	google map
45	Sweden	Resmo	human	8.2		-20	10.3	56.5385	16.446	5.69	several 100 m	Linderholm et al. 2014	Neolithic/Bronze Age	google map
45	Sweden	Resmo	human	8.6		-20.3	12.2	56.5385	16.446	5.69	several 100 m	Linderholm et al. 2014	Neolithic/Bronze Age	google map
45	Sweden	Resmo	human	8.8		-19.9	10	56.5385	16.446	5.69	several 100 m	Linderholm et al. 2014	Neolithic/Bronze Age	google map
45	Sweden	Resmo	human	8.8		-20.7	12.2	56.5385	16.446	5.69	several 100 m	Linderholm et al. 2014	Neolithic/Bronze Age	google map
45	Sweden	Resmo	human	8.8		-19.5	12.4	56.5385	16.446	5.69	several 100 m	Linderholm et al. 2014	Neolithic/Bronze Age	google map
45	Sweden	Resmo	human	8.8		-18.9	12.5	56.5385	16.446	5.69	several 100 m	Linderholm et al. 2014	Neolithic/Bronze Age	google map
45	Sweden	Resmo	human	9.2		-19.5	10.6	56.5385	16.446	5.69	several 100 m	Linderholm et al. 2014	Neolithic/Bronze Age	google map
45	Sweden	Resmo	human	9.2		-19.6	11.3	56.5385	16.446	5.69	several 100 m	Linderholm et al. 2014	Neolithic/Bronze Age	google map
45	Sweden	Resmo	human	9.3		-19.6	10.5	56.5385	16.446	5.69	several 100 m	Linderholm et al. 2014	Neolithic/Bronze Age	google map
45	Sweden	Resmo	human	9.5		-18.7	12	56.5385	16.446	5.69	several 100 m	Linderholm et al. 2014	Neolithic/Bronze Age	google map
45	Sweden	Resmo	human	9.6		-20	9.5	56.5385	16.446	5.69	several 100 m	Linderholm et al. 2014	Neolithic/Bronze Age	google map
45	Sweden	Resmo	human	9.6		-19.3	11.4	56.5385	16.446	5.69	several 100 m	Linderholm et al. 2014	Neolithic/Bronze Age	google map
45	Sweden	Resmo	human	9.6		-19.4	11.7	56.5385	16.446	5.69	several 100 m	Linderholm et al. 2014	Neolithic/Bronze Age	google map
45	Sweden	Resmo	human	9.6		-18.3	13	56.5385	16.446	5.69	several 100 m	Linderholm et al. 2014	Neolithic/Bronze Age	google map
45	Sweden	Resmo	human	9.8		-18.6	13	56.5385	16.446	5.69	several 100 m	Linderholm et al. 2014	Neolithic/Bronze Age	google map
45	Sweden	Resmo	human	9.9		-19.1	12.5	56.5385	16.446	5.69	several 100 m	Linderholm et al. 2014	Neolithic/Bronze Age	google map
45	Sweden	Resmo	human	9.9		-18.8	12.7	56.5385	16.446	5.69	several 100 m	Linderholm et al. 2014	Neolithic/Bronze Age	google map
45	Sweden	Resmo	hare	10		-20.1	6.3	56.5385	16.446	5.69	several 100 m	Linderholm et al. 2014	Neolithic/Bronze Age	google map
45	Sweden	Resmo	hare	10.1		-21.8	7.4	56.5385	16.446	5.69	several 100 m	Linderholm et al. 2014	Neolithic/Bronze Age	google map
45	Sweden	Resmo	human	10.1		-18.1	14.7	56.5385	16.446	5.69	several 100 m	Linderholm et al. 2014	Neolithic/Bronze Age	google map
45	Sweden	Resmo	human	10.2		-18.9	12.3	56.5385	16.446	5.69	several 100 m	Linderholm et al. 2014	Neolithic/Bronze Age	google map
45	Sweden	Resmo	human	10.3		-19.2	11.8	56.5385	16.446	5.69	several 100 m	Linderholm et al. 2014	Neolithic/Bronze Age	google map
45	Sweden	Resmo	human	10.3		-18.3	13	56.5385	16.446	5.69	several 100 m	Linderholm et al. 2014	Neolithic/Bronze Age	google map
45	Sweden	Resmo	human	10.4		-18.8	11.7	56.5385	16.446	5.69	several 100 m	Linderholm et al. 2014	Neolithic/Bronze Age	google map
45	Sweden	Resmo	human	10.4		-18.5	12.3	56.5385	16.446	5.69	several 100 m	Linderholm et al. 2014	Neolithic/Bronze Age	google map
45	Sweden	Resmo	human	10.4		-18.3	12.4	56.5385	16.446	5.69	several 100 m	Linderholm et al. 2014	Neolithic/Bronze Age	google map
45	Sweden	Resmo	human	10.5		-18.4	12.5	56.5385	16.446	5.69	several 100 m	Linderholm et al. 2014	Neolithic/Bronze Age	google map
45	Sweden	Resmo	human	10.8		-20.9	9.2	56.5385	16.446	5.69	several 100 m	Linderholm et al. 2014	Neolithic/Bronze Age	google map
45	Sweden	Resmo	human	10.8		-21	9.4	56.5385	16.446	5.69	several 100 m	Linderholm et al. 2014	Neolithic/Bronze Age	google map
45	Sweden	Resmo	human	10.8		-18.1	12.5	56.5385	16.446	5.69	several 100 m	Linderholm et al. 2014	Neolithic/Bronze Age	google map
45	Sweden	Resmo	human	10.9		-19	11.1	56.5385	16.446	5.69	several 100 m	Linderholm et al. 2014	Neolithic/Bronze Age	google map
45	Sweden	Resmo	human	11.3		-20.8	10.8	56.5385	16.446	5.69	several 100 m	Linderholm et al. 2014	Neolithic/Bronze Age	google map
45	Sweden	Resmo	human	11.4		-19.7	10.4	56.5385	16.446	5.69	several 100 m	Linderholm et al. 2014	Neolithic/Bronze Age	google map
45	Sweden	Resmo	human	11.5		-20.6	9.6	56.5385	16.446	5.69	several 100 m	Linderholm et al. 2014	Neolithic/Bronze Age	google map
45	Sweden	Resmo	human	11.8		-17	14.1	56.5385	16.446	5.69	several 100 m	Linderholm et al. 2014	Neolithic/Bronze Age	google map
45	Sweden	Resmo	dog	12.1		-13.7	14.4	56.5385	16.446	5.69	several 100 m	Linderholm et al. 2014	Neolithic/Bronze Age	google map
45	Sweden	Resmo	human	12.5		-18	13.2	56.5385	16.446	5.69	several 100 m	Linderholm et al. 2014	Neolithic/Bronze Age	google map
45	Sweden	Resmo	human	12.5		-17.5	13.3	56.5385	16.446	5.69	several 100 m	Linderholm et al. 2014	Neolithic/Bronze Age	google map
45	Sweden	Resmo	human	12.5		-18.2	14	56.5385	16.446	5.69	several 100 m	Linderholm et al. 2014	Neolithic/Bronze Age	google map
45	Sweden	Resmo	human	12.8		-20.8	8.8	56.5385	16.446	5.69	several 100 m	Linderholm et al. 2014	Neolithic/Bronze Age	google map
45	Sweden	Resmo	dog	13.2		-13.8	14.5	56.5385	16.446	5.69	several 100 m	Linderholm et al. 2014	Neolithic/Bronze Age	google map
45	Sweden	Resmo	human	13.4		-18.1	13	56.5385	16.446	5.69	several 100 m	Linderholm et al. 2014	Neolithic/Bronze Age	google map
45	Sweden	Resmo	human	13.6		-20.3	9.9	56.5385	16.446	5.69	several 100 m	Linderholm et al. 2014	Neolithic/Bronze Age	google map
46	Sweden	Torborg	human	2.6		-20.5	8.7	56.6	16.48	2.84	several 100 m	Linderholm et al. 2014	Neolithic/Bronze Age	google map
46	Sweden	Torborg	dog	7.7		-19.7	10.9	56.6	16.48	2.84	several 100 m	Linderholm et al. 2014	Neolithic/Bronze Age	google map
46	Sweden	Torborg	human	7.8		-19.6	9	56.6	16.48	2.84	several 100 m	Linderholm et al. 2014	Neolithic/Bronze Age	google map
46	Sweden	Torborg	human	8.8		-20	9.9	56.6	16.48	2.84	several 100 m	Linderholm et al. 2014	Neolithic/Bronze Age	google map
46	Sweden	Torborg	human	9		-18.7	13.7	56.6	16.48	2.84	several 100 m	Linderholm et al. 2014	Neolithic/Bronze Age	google map
46	Sweden	Torborg	human	13.6		-15.9	14.7	56.6	16.48	2.84	several 100 m	Linderholm et al. 2014	Neolithic/Bronze Age	google map
52	Sweden	Humlegarden	bovid	1.4		-22.5	5.2	59.6155	17.7168	30.8687	few meters	Linderholm, Kjellstrom 2011	medieval urban	google map
52	Sweden	Humlegarden	human	2.6		-21.2	13.9	59.6155	17.7168	30.8687	few meters	Linderholm, Kjellstrom 2011	medieval urban	google map
52	Sweden	Humlegarden	human	3.2		-20.7	14.3	59.6155	17.7168	30.8687	few meters	Linderholm, Kjellstrom 2011	medieval urban	google map
52	Sweden	Humlegarden	human	4.3		-20.4	14.3	59.6155	17.7168	30.8687	few meters	Linderholm, Kjellstrom 2011	medieval urban	google map
52	Sweden	Humlegarden	human	4.7		-21.1	13.5	59.6155	17.7168	30.8687	few meters	Linderholm, Kjellstrom 2011	medieval urban	google map
52	Sweden	Humlegarden	human	5.1		-20.3	14.2	59.6155	17.7168	30.8687	few meters	Linderholm, Kjellstrom 2011	medieval urban	google map
52	Sweden	Humlegarden	human	5.1		-20.6	14.8	59.6155	17.7168	30.8687	few meters	Linderholm, Kjellstrom 2011	medieval urban	google map
52	Sweden	Humlegarden	human	5.2		-20.5	14.4	59.6155	17.7168	30.8687	few meters	Linderholm, Kjellstrom 2011	medieval urban	google map
52	Sweden	Humlegarden	cat/wildcat	5.6		-22.1	10.7	59.6155	17.7168	30.8687	few meters	Linderholm, Kjellstrom 2011	medieval urban	google map
52	Sweden	Humlegarden	human	5.9		-20.6	14.2	59.6155	17.7168	30.8687	few meters	Linderholm, Kjellstrom 2011	medieval urban	google map
52	Sweden	Humlegarden	human	6.4		-20.9	14.8	59.6155	17.7168	30.8687	few meters	Linderholm, Kjellstrom 2011	medieval urban	google map
52	Sweden	Humlegarden	wild boar	6.5		-21.9	9.5	59.6155	17.7168	30.8687	few meters	Linderholm, Kjellstrom 2011	medieval urban	google map
52	Sweden	Humlegarden	human	6.6		-20.9	13.1	59.6155	17.7168	30.8687	few meters	Linderholm, Kjellstrom 2011	medieval urban	google map
52	Sweden	Humlegarden	pike	6.7		-20.4	13.1	59.6155	17.7168	30.8687	few meters	Linderholm, Kjellstrom 2011	medieval urban	google map
52	Sweden	Humlegarden	human	6.8		-20.8	14	59.6155	17.7168	30.8687	few meters	Linderholm, Kjellstrom 2011	medieval urban	google map
52	Sweden	Humlegarden	human	7		-20.2	14.6	59.6155	17.7168	30.8687	few meters	Linderholm, Kjellstrom 2011	medieval urban	google map
52	Sweden	Humlegarden	human	7.3		-20.6	11.5	59.6155	17.7168	30.8687	few meters	Linderholm, Kjellstrom 2011	medieval urban	google map
52	Sweden	Humlegarden	human	7.4		-20.3	14.3	59.6155	17.7168	30.8687	few meters	Linderholm, Kjellstrom 2011	medieval urban	google map
52	Sweden	Humlegarden	human	7.8		-19.4	9.6	59.6155	17.7168	30.8687	few meters	Linderholm, Kjellstrom 2011	medieval urban	google map
52	Sweden	Humlegarden	human	8		-19.5	12.7	59.6155	17.7168	30.8687	few meters	Linderholm, Kjellstrom 2011	medieval urban	google map
52	Sweden	Humlegarden	human	8.4		-20.3	13	59.6155	17.7168	30.8687	few meters	Linderholm, Kjellstrom 2011	medieval urban	google map
52	Sweden	Humlegarden	human	8.7		-20.4	11.6	59.6155	17.7168	30.8687	few meters	Linderholm, Kjellstrom 2011	medieval urban	google map
52	Sweden	Humlegarden	human	8.7		-19.3	13	59.6155	17.7168	30.8687	few meters	Linderholm, Kjellstrom 2011	medieval urban	google map
52	Sweden	Humlegarden	human	9		-21.2	11.6	59.6155	17.7168	30.8687	few meters	Linderholm, Kjellstrom 2011	medieval urban	google map
52	Sweden	Humlegarden	human	9.5		-20.4	11.2	59.6155	17.7168	30.8687	few meters	Linderholm, Kjellstrom 2011	medieval urban	google map
52	Sweden	Humlegarden	human	9.8		-21	13.8	59.6155	17.7168	30.8687	few meters	Linderholm, Kjellstrom 2011	medieval urban	google map
52	Sweden	Humlegarden	human	11.6		-21.3	11.2	59.6155	17.7168	30.8687	few meters	Linderholm, Kjellstrom 2011	medieval urban	google map
52	Sweden	Humlegarden	human	11.7		-19.3	12.7	59.6155	17.7168	30.8687	few meters	Linderholm, Kjellstrom 2011	medieval urban	google map
60	Poland	Kichary Nowe (2)	human	-0.3		-19.6	11	50.7404	21.7469	419.73	exact	Lundmark 2016	Neolithic	google map
60	Poland	Kichary Nowe (2)	human	-0.3		-19.4	11.1	50.7404	21.7469	419.73	exact	Lundmark 2016	Neolithic	google map
60	Poland	Kichary Nowe (2)	human	0.3		-20.4	10.6	50.7404	21.7469	419.73	exact	Lundmark 2016	Neolithic	google map
60	Poland	Kichary Nowe (2)	human	0.3		-19.9	10.9	50.7404	21.7469	419.73	exact	Lundmark 2016	Neolithic	google map
60	Poland	Kichary Nowe (2)	human	0.4		-20.5	10.6	50.7404	21.7469	419.73	exact	Lundmark 2016	Neolithic	google map
60	Poland	Kichary Nowe (2)	human	0.4		-19.9	10.7	50.7404	21.7469	419.73	exact	Lundmark 2016	Neolithic	google map
60	Poland	Kichary Nowe (2)	human	0.5		-20.3	10.7	50.7404	21.7469	419.73	exact	Lundmark 2016	Neolithic	google map
60	Poland	Kichary Nowe (2)	human	0.8		-20.1	10.8	50.7404	21.7469	419.73	exact	Lundmark 2016	Neolithic	google map
60	Poland	Kichary Nowe (2)	human	1.4		-20.3	10.5	50.7404	21.7469	419.73	exact	Lundmark 2016	Neolithic	google map
60	Poland	Kichary Nowe (2)	human	1.8		-19.9	10.9	50.7404	21.7469	419.73	exact	Lundmark 2016	Neolithic	google map
24	Portugal	Evora (Loios)	wild boar	16.3		NA	NA	38.5736	-7.90686	66.51	exact	MacRoberts et al. 2020	medieval urban	https://www.google.com/maps/place/Pousada+Convento+%C3%89vora/@38.5726473.-7.9070734.15z/data=!4m8!3m7!1s0x0:0xb176417ac2d21a9e!5m2!4m1!1i2!8m2!3d38.5726473!4d-7.9070735
24	Portugal	Evora (Loios)	bovid	16.6		NA	NA	38.5736	-7.90686	66.51	exact	MacRoberts et al. 2020	medieval urban	https://www.google.com/maps/place/Pousada+Convento+%C3%89vora/@38.5726473.-7.9070734.15z/data=!4m8!3m7!1s0x0:0xb176417ac2d21a9e!5m2!4m1!1i2!8m2!3d38.5726473!4d-7.9070736
24	Portugal	Evora (Loios)	bovid	16.8		NA	NA	38.5736	-7.90686	66.51	exact	MacRoberts et al. 2020	medieval urban	https://www.google.com/maps/place/Pousada+Convento+%C3%89vora/@38.5726473.-7.9070734.15z/data=!4m8!3m7!1s0x0:0xb176417ac2d21a9e!5m2!4m1!1i2!8m2!3d38.5726473!4d-7.9070738
24	Portugal	Evora (Loios)	wild boar	17		NA	NA	38.5736	-7.90686	66.51	exact	MacRoberts et al. 2020	medieval urban	https://www.google.com/maps/place/Pousada+Convento+%C3%89vora/@38.5726473.-7.9070734.15z/data=!4m8!3m7!1s0x0:0xb176417ac2d21a9e!5m2!4m1!1i2!8m2!3d38.5726473!4d-7.9070737
24	Portugal	Evora (Loios)	wild boar	17.8		NA	NA	38.5736	-7.90686	66.51	exact	MacRoberts et al. 2020	medieval urban	https://www.google.com/maps/place/Pousada+Convento+%C3%89vora/@38.5726473.-7.9070734.15z/data=!4m8!3m7!1s0x0:0xb176417ac2d21a9e!5m2!4m1!1i2!8m2!3d38.5726473!4d-7.9070734
23	Portugal	Evora (Museu)	human	11.9		NA	NA	38.5723	-7.90713	66.51	exact	MacRoberts et al. 2020	medieval urban	https://www.google.com/maps/place/mus%C3%A9e+d'%C3%89vora/@38.5721356.-7.9071478.17z/data=!4m12!1m6!3m5!1s0xd19e4dd06862b79:0x505a8b670debdf1d!2zbXVzw6llIGQnw4l2b3Jh!8m2!3d38.5721356!4d-7.9071478!3m4!1s0xd19e4dd06862b79:0x505a8b670debdf1d!8m2!3d38.5721356!4d-7.9071479
23	Portugal	Evora (Museu)	human	12.4		NA	NA	38.5723	-7.90713	66.51	exact	MacRoberts et al. 2020	medieval urban	https://www.google.com/maps/place/mus%C3%A9e+d'%C3%89vora/@38.5721356.-7.9071478.17z/data=!4m12!1m6!3m5!1s0xd19e4dd06862b79:0x505a8b670debdf1d!2zbXVzw6llIGQnw4l2b3Jh!8m2!3d38.5721356!4d-7.9071478!3m4!1s0xd19e4dd06862b79:0x505a8b670debdf1d!8m2!3d38.5721356!4d-7.9071486
23	Portugal	Evora (Museu)	human	12.8		NA	NA	38.5723	-7.90713	66.51	exact	MacRoberts et al. 2020	medieval urban	https://www.google.com/maps/place/mus%C3%A9e+d'%C3%89vora/@38.5721356.-7.9071478.17z/data=!4m12!1m6!3m5!1s0xd19e4dd06862b79:0x505a8b670debdf1d!2zbXVzw6llIGQnw4l2b3Jh!8m2!3d38.5721356!4d-7.9071478!3m4!1s0xd19e4dd06862b79:0x505a8b670debdf1d!8m2!3d38.5721356!4d-7.9071480
23	Portugal	Evora (Museu)	human	13		NA	NA	38.5723	-7.90713	66.51	exact	MacRoberts et al. 2020	medieval urban	https://www.google.com/maps/place/mus%C3%A9e+d'%C3%89vora/@38.5721356.-7.9071478.17z/data=!4m12!1m6!3m5!1s0xd19e4dd06862b79:0x505a8b670debdf1d!2zbXVzw6llIGQnw4l2b3Jh!8m2!3d38.5721356!4d-7.9071478!3m4!1s0xd19e4dd06862b79:0x505a8b670debdf1d!8m2!3d38.5721356!4d-7.9071483
23	Portugal	Evora (Museu)	human	13.3		NA	NA	38.5723	-7.90713	66.51	exact	MacRoberts et al. 2020	medieval urban	https://www.google.com/maps/place/mus%C3%A9e+d'%C3%89vora/@38.5721356.-7.9071478.17z/data=!4m12!1m6!3m5!1s0xd19e4dd06862b79:0x505a8b670debdf1d!2zbXVzw6llIGQnw4l2b3Jh!8m2!3d38.5721356!4d-7.9071478!3m4!1s0xd19e4dd06862b79:0x505a8b670debdf1d!8m2!3d38.5721356!4d-7.9071488
23	Portugal	Evora (Museu)	human	13.7		NA	NA	38.5723	-7.90713	66.51	exact	MacRoberts et al. 2020	medieval urban	https://www.google.com/maps/place/mus%C3%A9e+d'%C3%89vora/@38.5721356.-7.9071478.17z/data=!4m12!1m6!3m5!1s0xd19e4dd06862b79:0x505a8b670debdf1d!2zbXVzw6llIGQnw4l2b3Jh!8m2!3d38.5721356!4d-7.9071478!3m4!1s0xd19e4dd06862b79:0x505a8b670debdf1d!8m2!3d38.5721356!4d-7.9071489
23	Portugal	Evora (Museu)	human	13.8		NA	NA	38.5723	-7.90713	66.51	exact	MacRoberts et al. 2020	medieval urban	https://www.google.com/maps/place/mus%C3%A9e+d'%C3%89vora/@38.5721356.-7.9071478.17z/data=!4m12!1m6!3m5!1s0xd19e4dd06862b79:0x505a8b670debdf1d!2zbXVzw6llIGQnw4l2b3Jh!8m2!3d38.5721356!4d-7.9071478!3m4!1s0xd19e4dd06862b79:0x505a8b670debdf1d!8m2!3d38.5721356!4d-7.9071478
23	Portugal	Evora (Museu)	human	13.9		NA	NA	38.5723	-7.90713	66.51	exact	MacRoberts et al. 2020	medieval urban	https://www.google.com/maps/place/mus%C3%A9e+d'%C3%89vora/@38.5721356.-7.9071478.17z/data=!4m12!1m6!3m5!1s0xd19e4dd06862b79:0x505a8b670debdf1d!2zbXVzw6llIGQnw4l2b3Jh!8m2!3d38.5721356!4d-7.9071478!3m4!1s0xd19e4dd06862b79:0x505a8b670debdf1d!8m2!3d38.5721356!4d-7.9071485
23	Portugal	Evora (Museu)	human	14.3		NA	NA	38.5723	-7.90713	66.51	exact	MacRoberts et al. 2020	medieval urban	https://www.google.com/maps/place/mus%C3%A9e+d'%C3%89vora/@38.5721356.-7.9071478.17z/data=!4m12!1m6!3m5!1s0xd19e4dd06862b79:0x505a8b670debdf1d!2zbXVzw6llIGQnw4l2b3Jh!8m2!3d38.5721356!4d-7.9071478!3m4!1s0xd19e4dd06862b79:0x505a8b670debdf1d!8m2!3d38.5721356!4d-7.9071482
23	Portugal	Evora (Museu)	human	14.5		NA	NA	38.5723	-7.90713	66.51	exact	MacRoberts et al. 2020	medieval urban	https://www.google.com/maps/place/mus%C3%A9e+d'%C3%89vora/@38.5721356.-7.9071478.17z/data=!4m12!1m6!3m5!1s0xd19e4dd06862b79:0x505a8b670debdf1d!2zbXVzw6llIGQnw4l2b3Jh!8m2!3d38.5721356!4d-7.9071478!3m4!1s0xd19e4dd06862b79:0x505a8b670debdf1d!8m2!3d38.5721356!4d-7.9071484
23	Portugal	Evora (Museu)	human	15		NA	NA	38.5723	-7.90713	66.51	exact	MacRoberts et al. 2020	medieval urban	https://www.google.com/maps/place/mus%C3%A9e+d'%C3%89vora/@38.5721356.-7.9071478.17z/data=!4m12!1m6!3m5!1s0xd19e4dd06862b79:0x505a8b670debdf1d!2zbXVzw6llIGQnw4l2b3Jh!8m2!3d38.5721356!4d-7.9071478!3m4!1s0xd19e4dd06862b79:0x505a8b670debdf1d!8m2!3d38.5721356!4d-7.9071487
23	Portugal	Evora (Museu)	human	15.3		NA	NA	38.5723	-7.90713	66.51	exact	MacRoberts et al. 2020	medieval urban	https://www.google.com/maps/place/mus%C3%A9e+d'%C3%89vora/@38.5721356.-7.9071478.17z/data=!4m12!1m6!3m5!1s0xd19e4dd06862b79:0x505a8b670debdf1d!2zbXVzw6llIGQnw4l2b3Jh!8m2!3d38.5721356!4d-7.9071478!3m4!1s0xd19e4dd06862b79:0x505a8b670debdf1d!8m2!3d38.5721356!4d-7.9071481
25	Portugal	Evora (Remedios)	bovid	15.8		NA	NA	38.5701	-7.91541	64	exact	MacRoberts et al. 2020	medieval urban	https://www.google.com/maps/place/Convento+dos+Rem%C3%A9dios+-+Centro+Interpretativo+-+Megal%C3%ADthica+Ebora/@38.56988.-7.9175751.17z/data=!4m12!1m6!3m5!1s0xd19e4df671151f1:0x9b5db883631fb80!2sConvento+dos+Rem%C3%A9dios+-+Centro+Interpretativo+-+Megal%C3%ADthica+Ebora!8m2!3d38.56988!4d-7.9153864!3m4!1s0xd19e4df671151f1:0x9b5db883631fb80!8m2!3d38.56988!4d-7.9153864
25	Portugal	Evora (Remedios)	hare	15.9		NA	NA	38.5701	-7.91541	64	exact	MacRoberts et al. 2020	medieval urban	https://www.google.com/maps/place/Convento+dos+Rem%C3%A9dios+-+Centro+Interpretativo+-+Megal%C3%ADthica+Ebora/@38.56988.-7.9175751.17z/data=!4m12!1m6!3m5!1s0xd19e4df671151f1:0x9b5db883631fb80!2sConvento+dos+Rem%C3%A9dios+-+Centro+Interpretativo+-+Megal%C3%ADthica+Ebora!8m2!3d38.56988!4d-7.9153864!3m4!1s0xd19e4df671151f1:0x9b5db883631fb80!8m2!3d38.56988!4d-7.9153864
25	Portugal	Evora (Remedios)	bovid	16.4		NA	NA	38.5701	-7.91541	64	exact	MacRoberts et al. 2020	medieval urban	https://www.google.com/maps/place/Convento+dos+Rem%C3%A9dios+-+Centro+Interpretativo+-+Megal%C3%ADthica+Ebora/@38.56988.-7.9175751.17z/data=!4m12!1m6!3m5!1s0xd19e4df671151f1:0x9b5db883631fb80!2sConvento+dos+Rem%C3%A9dios+-+Centro+Interpretativo+-+Megal%C3%ADthica+Ebora!8m2!3d38.56988!4d-7.9153864!3m4!1s0xd19e4df671151f1:0x9b5db883631fb80!8m2!3d38.56988!4d-7.9153864
25	Portugal	Evora (Remedios)	wild boar	16.4		NA	NA	38.5701	-7.91541	64	exact	MacRoberts et al. 2020	medieval urban	https://www.google.com/maps/place/Convento+dos+Rem%C3%A9dios+-+Centro+Interpretativo+-+Megal%C3%ADthica+Ebora/@38.56988.-7.9175751.17z/data=!4m12!1m6!3m5!1s0xd19e4df671151f1:0x9b5db883631fb80!2sConvento+dos+Rem%C3%A9dios+-+Centro+Interpretativo+-+Megal%C3%ADthica+Ebora!8m2!3d38.56988!4d-7.9153864!3m4!1s0xd19e4df671151f1:0x9b5db883631fb80!8m2!3d38.56988!4d-7.9153864
25	Portugal	Evora (Remedios)	bovid	16.6		NA	NA	38.5701	-7.91541	64	exact	MacRoberts et al. 2020	medieval urban	https://www.google.com/maps/place/Convento+dos+Rem%C3%A9dios+-+Centro+Interpretativo+-+Megal%C3%ADthica+Ebora/@38.56988.-7.9175751.17z/data=!4m12!1m6!3m5!1s0xd19e4df671151f1:0x9b5db883631fb80!2sConvento+dos+Rem%C3%A9dios+-+Centro+Interpretativo+-+Megal%C3%ADthica+Ebora!8m2!3d38.56988!4d-7.9153864!3m4!1s0xd19e4df671151f1:0x9b5db883631fb80!8m2!3d38.56988!4d-7.9153864
25	Portugal	Evora (Remedios)	dog/wolf	16.7		NA	NA	38.5701	-7.91541	64	exact	MacRoberts et al. 2020	medieval urban	https://www.google.com/maps/place/Convento+dos+Rem%C3%A9dios+-+Centro+Interpretativo+-+Megal%C3%ADthica+Ebora/@38.56988.-7.9175751.17z/data=!4m12!1m6!3m5!1s0xd19e4df671151f1:0x9b5db883631fb80!2sConvento+dos+Rem%C3%A9dios+-+Centro+Interpretativo+-+Megal%C3%ADthica+Ebora!8m2!3d38.56988!4d-7.9153864!3m4!1s0xd19e4df671151f1:0x9b5db883631fb80!8m2!3d38.56988!4d-7.9153864
172	United Kingdom	Durrington Walls	human	-1.6		-20.3	5.7	51.19	-1.79	27.3	exact	Magdwick et al. 2019a	Late Neolithic	google map
172	United Kingdom	Durrington Walls	human	2.9		-21	6.5	51.19	-1.79	27.3	exact	Magdwick et al. 2019a	Late Neolithic	google map
172	United Kingdom	Durrington Walls	human	3.4		-19.9	7.4	51.19	-1.79	27.3	exact	Magdwick et al. 2019a	Late Neolithic	google map
172	United Kingdom	Durrington Walls	human	3.5		-19.9	7.1	51.19	-1.79	27.3	exact	Magdwick et al. 2019a	Late Neolithic	google map
172	United Kingdom	Durrington Walls	human	3.7		-20.9	7.8	51.19	-1.79	27.3	exact	Magdwick et al. 2019a	Late Neolithic	google map
172	United Kingdom	Durrington Walls	human	4		-21.1	6.2	51.19	-1.79	27.3	exact	Magdwick et al. 2019a	Late Neolithic	google map
172	United Kingdom	Durrington Walls	human	4.5		-21.7	6.3	51.19	-1.79	27.3	exact	Magdwick et al. 2019a	Late Neolithic	google map
172	United Kingdom	Durrington Walls	human	5		-20.5	5.2	51.19	-1.79	27.3	exact	Magdwick et al. 2019a	Late Neolithic	google map
172	United Kingdom	Durrington Walls	human	5.5		-20.7	6.5	51.19	-1.79	27.3	exact	Magdwick et al. 2019a	Late Neolithic	google map
173	United Kingdom	Durrington Walls	human	5.7		-20.4	6.6	51.19	-1.79	3.8	exact	Magdwick et al. 2019a	Late Neolithic	google map
172	United Kingdom	Durrington Walls	human	5.8		-20.3	6.2	51.19	-1.79	27.3	exact	Magdwick et al. 2019a	Late Neolithic	google map
172	United Kingdom	Durrington Walls	human	5.9		-20.1	7.5	51.19	-1.79	27.3	exact	Magdwick et al. 2019a	Late Neolithic	google map
172	United Kingdom	Durrington Walls	human	6.5		-21	6.6	51.19	-1.79	27.3	exact	Magdwick et al. 2019a	Late Neolithic	google map
172	United Kingdom	Durrington Walls	human	6.6		-20.3	7.7	51.19	-1.79	27.3	exact	Magdwick et al. 2019a	Late Neolithic	google map
172	United Kingdom	Durrington Walls	human	7		-20.9	7.4	51.19	-1.79	27.3	exact	Magdwick et al. 2019a	Late Neolithic	google map
172	United Kingdom	Durrington Walls	human	7.1		-20.9	7.5	51.19	-1.79	27.3	exact	Magdwick et al. 2019a	Late Neolithic	google map
172	United Kingdom	Durrington Walls	human	7.7		-20.7	6.7	51.19	-1.79	27.3	exact	Magdwick et al. 2019a	Late Neolithic	google map
172	United Kingdom	Durrington Walls	human	7.7		-20.9	7.5	51.19	-1.79	27.3	exact	Magdwick et al. 2019a	Late Neolithic	google map
172	United Kingdom	Durrington Walls	human	7.9		-21.1	6.7	51.19	-1.79	27.3	exact	Magdwick et al. 2019a	Late Neolithic	google map
172	United Kingdom	Durrington Walls	human	8		-20	6.3	51.19	-1.79	27.3	exact	Magdwick et al. 2019a	Late Neolithic	google map
172	United Kingdom	Durrington Walls	human	8.1		-21.9	5.9	51.19	-1.79	27.3	exact	Magdwick et al. 2019a	Late Neolithic	google map
172	United Kingdom	Durrington Walls	human	8.3		-21.1	6.3	51.19	-1.79	27.3	exact	Magdwick et al. 2019a	Late Neolithic	google map
172	United Kingdom	Durrington Walls	human	8.6		-20.1	6.8	51.19	-1.79	27.3	exact	Magdwick et al. 2019a	Late Neolithic	google map
172	United Kingdom	Durrington Walls	human	8.7		-20	7	51.19	-1.79	27.3	exact	Magdwick et al. 2019a	Late Neolithic	google map
172	United Kingdom	Durrington Walls	human	8.9		-20.7	6.9	51.19	-1.79	27.3	exact	Magdwick et al. 2019a	Late Neolithic	google map
172	United Kingdom	Durrington Walls	human	9.1		-20.9	6.8	51.19	-1.79	27.3	exact	Magdwick et al. 2019a	Late Neolithic	google map
172	United Kingdom	Durrington Walls	human	9.2		-19.8	7.1	51.19	-1.79	27.3	exact	Magdwick et al. 2019a	Late Neolithic	google map
172	United Kingdom	Durrington Walls	human	10		-20.6	7	51.19	-1.79	27.3	exact	Magdwick et al. 2019a	Late Neolithic	google map
172	United Kingdom	Durrington Walls	human	10.2		-21.6	6.1	51.19	-1.79	27.3	exact	Magdwick et al. 2019a	Late Neolithic	google map
172	United Kingdom	Durrington Walls	human	10.5		-21.4	7.2	51.19	-1.79	27.3	exact	Magdwick et al. 2019a	Late Neolithic	google map
172	United Kingdom	Durrington Walls	human	10.6		-21.7	6.9	51.19	-1.79	27.3	exact	Magdwick et al. 2019a	Late Neolithic	google map
172	United Kingdom	Durrington Walls	human	10.8		-20.8	5.9	51.19	-1.79	27.3	exact	Magdwick et al. 2019a	Late Neolithic	google map
172	United Kingdom	Durrington Walls	human	10.8		-21.3	7.5	51.19	-1.79	27.3	exact	Magdwick et al. 2019a	Late Neolithic	google map
172	United Kingdom	Durrington Walls	human	10.9		-20.5	7	51.19	-1.79	27.3	exact	Magdwick et al. 2019a	Late Neolithic	google map
172	United Kingdom	Durrington Walls	human	11.4		-21.4	6.6	51.19	-1.79	27.3	exact	Magdwick et al. 2019a	Late Neolithic	google map
172	United Kingdom	Durrington Walls	human	11.6		-19.9	6.4	51.19	-1.79	27.3	exact	Magdwick et al. 2019a	Late Neolithic	google map
172	United Kingdom	Durrington Walls	human	11.6		-21	6.5	51.19	-1.79	27.3	exact	Magdwick et al. 2019a	Late Neolithic	google map
172	United Kingdom	Durrington Walls	human	11.7		-20.9	6.6	51.19	-1.79	27.3	exact	Magdwick et al. 2019a	Late Neolithic	google map
172	United Kingdom	Durrington Walls	human	11.7		-20.3	6.8	51.19	-1.79	27.3	exact	Magdwick et al. 2019a	Late Neolithic	google map
172	United Kingdom	Durrington Walls	human	11.7		-20.6	7.2	51.19	-1.79	27.3	exact	Magdwick et al. 2019a	Late Neolithic	google map
172	United Kingdom	Durrington Walls	human	11.9		-20.1	6.3	51.19	-1.79	27.3	exact	Magdwick et al. 2019a	Late Neolithic	google map
172	United Kingdom	Durrington Walls	human	11.9		-21.7	6.4	51.19	-1.79	27.3	exact	Magdwick et al. 2019a	Late Neolithic	google map
172	United Kingdom	Durrington Walls	human	11.9		-20.8	6.6	51.19	-1.79	27.3	exact	Magdwick et al. 2019a	Late Neolithic	google map
172	United Kingdom	Durrington Walls	human	12.2		-20.6	6.8	51.19	-1.79	27.3	exact	Magdwick et al. 2019a	Late Neolithic	google map
172	United Kingdom	Durrington Walls	human	12.3		-21	6.9	51.19	-1.79	27.3	exact	Magdwick et al. 2019a	Late Neolithic	google map
172	United Kingdom	Durrington Walls	human	12.6		-20.5	5.4	51.19	-1.79	27.3	exact	Magdwick et al. 2019a	Late Neolithic	google map
172	United Kingdom	Durrington Walls	human	12.7		-21.5	6.4	51.19	-1.79	27.3	exact	Magdwick et al. 2019a	Late Neolithic	google map
172	United Kingdom	Durrington Walls	human	12.7		-20.6	8	51.19	-1.79	27.3	exact	Magdwick et al. 2019a	Late Neolithic	google map
172	United Kingdom	Durrington Walls	human	12.8		-21.1	5.8	51.19	-1.79	27.3	exact	Magdwick et al. 2019a	Late Neolithic	google map
172	United Kingdom	Durrington Walls	human	12.8		-20.9	5.8	51.19	-1.79	27.3	exact	Magdwick et al. 2019a	Late Neolithic	google map
172	United Kingdom	Durrington Walls	human	12.8		-20.5	6.9	51.19	-1.79	27.3	exact	Magdwick et al. 2019a	Late Neolithic	google map
172	United Kingdom	Durrington Walls	human	12.9		-21.2	5.6	51.19	-1.79	27.3	exact	Magdwick et al. 2019a	Late Neolithic	google map
172	United Kingdom	Durrington Walls	human	13		-20.8	7.3	51.19	-1.79	27.3	exact	Magdwick et al. 2019a	Late Neolithic	google map
172	United Kingdom	Durrington Walls	human	13.1		-20.4	7.2	51.19	-1.79	27.3	exact	Magdwick et al. 2019a	Late Neolithic	google map
172	United Kingdom	Durrington Walls	human	13.4		-21.2	6.3	51.19	-1.79	27.3	exact	Magdwick et al. 2019a	Late Neolithic	google map
172	United Kingdom	Durrington Walls	human	13.6		-21.1	7	51.19	-1.79	27.3	exact	Magdwick et al. 2019a	Late Neolithic	google map
172	United Kingdom	Durrington Walls	human	13.7		-20.3	5.3	51.19	-1.79	27.3	exact	Magdwick et al. 2019a	Late Neolithic	google map
172	United Kingdom	Durrington Walls	human	13.7		-20.2	5.5	51.19	-1.79	27.3	exact	Magdwick et al. 2019a	Late Neolithic	google map
172	United Kingdom	Durrington Walls	human	13.7		-20.7	6.1	51.19	-1.79	27.3	exact	Magdwick et al. 2019a	Late Neolithic	google map
172	United Kingdom	Durrington Walls	human	13.7		-21.7	6.9	51.19	-1.79	27.3	exact	Magdwick et al. 2019a	Late Neolithic	google map
172	United Kingdom	Durrington Walls	human	13.7		-20.9	7.6	51.19	-1.79	27.3	exact	Magdwick et al. 2019a	Late Neolithic	google map
172	United Kingdom	Durrington Walls	human	13.8		-19.8	6.3	51.19	-1.79	27.3	exact	Magdwick et al. 2019a	Late Neolithic	google map
172	United Kingdom	Durrington Walls	human	13.9		-21.5	6.1	51.19	-1.79	27.3	exact	Magdwick et al. 2019a	Late Neolithic	google map
172	United Kingdom	Durrington Walls	human	14		-20	6	51.19	-1.79	27.3	exact	Magdwick et al. 2019a	Late Neolithic	google map
172	United Kingdom	Durrington Walls	human	14		-20.9	6.7	51.19	-1.79	27.3	exact	Magdwick et al. 2019a	Late Neolithic	google map
172	United Kingdom	Durrington Walls	human	14.1		-21.4	6.6	51.19	-1.79	27.3	exact	Magdwick et al. 2019a	Late Neolithic	google map
172	United Kingdom	Durrington Walls	human	14.2		-21.2	6.6	51.19	-1.79	27.3	exact	Magdwick et al. 2019a	Late Neolithic	google map
172	United Kingdom	Durrington Walls	human	14.2		-20.5	7.3	51.19	-1.79	27.3	exact	Magdwick et al. 2019a	Late Neolithic	google map
172	United Kingdom	Durrington Walls	human	14.2		-19.7	7.9	51.19	-1.79	27.3	exact	Magdwick et al. 2019a	Late Neolithic	google map
172	United Kingdom	Durrington Walls	human	14.3		-20.9	5.9	51.19	-1.79	27.3	exact	Magdwick et al. 2019a	Late Neolithic	google map
172	United Kingdom	Durrington Walls	human	14.3		-20.5	6.4	51.19	-1.79	27.3	exact	Magdwick et al. 2019a	Late Neolithic	google map
172	United Kingdom	Durrington Walls	human	14.4		-20.8	6	51.19	-1.79	27.3	exact	Magdwick et al. 2019a	Late Neolithic	google map
172	United Kingdom	Durrington Walls	human	14.5		-21.1	6.7	51.19	-1.79	27.3	exact	Magdwick et al. 2019a	Late Neolithic	google map
172	United Kingdom	Durrington Walls	human	14.6		-20.3	6.3	51.19	-1.79	27.3	exact	Magdwick et al. 2019a	Late Neolithic	google map
172	United Kingdom	Durrington Walls	human	14.8		-20.1	6	51.19	-1.79	27.3	exact	Magdwick et al. 2019a	Late Neolithic	google map
172	United Kingdom	Durrington Walls	human	15		-20.3	6.6	51.19	-1.79	27.3	exact	Magdwick et al. 2019a	Late Neolithic	google map
172	United Kingdom	Durrington Walls	human	15.1		-21.3	6.7	51.19	-1.79	27.3	exact	Magdwick et al. 2019a	Late Neolithic	google map
172	United Kingdom	Durrington Walls	human	15.2		-20.2	5.8	51.19	-1.79	27.3	exact	Magdwick et al. 2019a	Late Neolithic	google map
172	United Kingdom	Durrington Walls	human	15.3		-20.3	7.5	51.19	-1.79	27.3	exact	Magdwick et al. 2019a	Late Neolithic	google map
172	United Kingdom	Durrington Walls	human	15.4		-20	7.1	51.19	-1.79	27.3	exact	Magdwick et al. 2019a	Late Neolithic	google map
172	United Kingdom	Durrington Walls	human	15.8		-21.1	6.4	51.19	-1.79	27.3	exact	Magdwick et al. 2019a	Late Neolithic	google map
172	United Kingdom	Durrington Walls	human	16.1		-20.6	5.2	51.19	-1.79	27.3	exact	Magdwick et al. 2019a	Late Neolithic	google map
172	United Kingdom	Durrington Walls	human	16.2		-21.2	6.8	51.19	-1.79	27.3	exact	Magdwick et al. 2019a	Late Neolithic	google map
172	United Kingdom	Durrington Walls	human	16.3		-21.2	5.8	51.19	-1.79	27.3	exact	Magdwick et al. 2019a	Late Neolithic	google map
172	United Kingdom	Durrington Walls	human	16.4		-20.3	6.1	51.19	-1.79	27.3	exact	Magdwick et al. 2019a	Late Neolithic	google map
172	United Kingdom	Durrington Walls	human	19.6		-20.7	6.6	51.19	-1.79	27.3	exact	Magdwick et al. 2019a	Late Neolithic	google map
175	United Kingdom	Marden	human	6.5		-21.2	6.5	51.32	-1.88	57.1	exact	Magdwick et al. 2019a	Late Neolithic	https://en.wikipedia.org/wiki/Marden_Henge
175	United Kingdom	Marden	human	7		-21.6	5.9	51.32	-1.88	57.1	exact	Magdwick et al. 2019a	Late Neolithic	https://en.wikipedia.org/wiki/Marden_Henge
175	United Kingdom	Marden	human	7.4		-21.1	6.6	51.32	-1.88	57.1	exact	Magdwick et al. 2019a	Late Neolithic	https://en.wikipedia.org/wiki/Marden_Henge
175	United Kingdom	Marden	human	10.7		-21.9	6.8	51.32	-1.88	57.1	exact	Magdwick et al. 2019a	Late Neolithic	https://en.wikipedia.org/wiki/Marden_Henge
175	United Kingdom	Marden	human	11.5		-21.3	6.2	51.32	-1.88	57.1	exact	Magdwick et al. 2019a	Late Neolithic	https://en.wikipedia.org/wiki/Marden_Henge
175	United Kingdom	Marden	human	13		-22	5	51.32	-1.88	57.1	exact	Magdwick et al. 2019a	Late Neolithic	https://en.wikipedia.org/wiki/Marden_Henge
173	United Kingdom	Mount Pleasant	human	2.8		-21.2	6.8	50.74	-2.77	3.8	exact	Magdwick et al. 2019a	Late Neolithic	https://en.wikipedia.org/wiki/Mount_Pleasant_henge
173	United Kingdom	Mount Pleasant	human	5.8		-21.6	7.1	50.74	-2.77	3.8	exact	Magdwick et al. 2019a	Late Neolithic	https://en.wikipedia.org/wiki/Mount_Pleasant_henge
173	United Kingdom	Mount Pleasant	human	11.8		-22.4	6.8	50.74	-2.77	3.8	exact	Magdwick et al. 2019a	Late Neolithic	https://en.wikipedia.org/wiki/Mount_Pleasant_henge
173	United Kingdom	Mount Pleasant	human	14		-21.7	6.5	50.74	-2.77	3.8	exact	Magdwick et al. 2019a	Late Neolithic	https://en.wikipedia.org/wiki/Mount_Pleasant_henge
173	United Kingdom	Mount Pleasant	human	14.1		-21.9	6.8	50.74	-2.77	3.8	exact	Magdwick et al. 2019a	Late Neolithic	https://en.wikipedia.org/wiki/Mount_Pleasant_henge
173	United Kingdom	Mount Pleasant	human	14.1		-20.9	6.8	50.74	-2.77	3.8	exact	Magdwick et al. 2019a	Late Neolithic	https://en.wikipedia.org/wiki/Mount_Pleasant_henge
173	United Kingdom	Mount Pleasant	human	14.2		-21.4	9.1	50.74	-2.77	3.8	exact	Magdwick et al. 2019a	Late Neolithic	https://en.wikipedia.org/wiki/Mount_Pleasant_henge
173	United Kingdom	Mount Pleasant	human	14.9		-21.8	5.8	50.74	-2.77	3.8	exact	Magdwick et al. 2019a	Late Neolithic	https://en.wikipedia.org/wiki/Mount_Pleasant_henge
173	United Kingdom	Mount Pleasant	human	15.5		-21.6	7.5	50.74	-2.77	3.8	exact	Magdwick et al. 2019a	Late Neolithic	https://en.wikipedia.org/wiki/Mount_Pleasant_henge
173	United Kingdom	Mount Pleasant	human	15.7		-21.3	6.9	50.74	-2.77	3.8	exact	Magdwick et al. 2019a	Late Neolithic	https://en.wikipedia.org/wiki/Mount_Pleasant_henge
173	United Kingdom	Mount Pleasant	human	15.9		-21.5	6	50.74	-2.77	3.8	exact	Magdwick et al. 2019a	Late Neolithic	https://en.wikipedia.org/wiki/Mount_Pleasant_henge
173	United Kingdom	Mount Pleasant	human	16.1		-21.9	6	50.74	-2.77	3.8	exact	Magdwick et al. 2019a	Late Neolithic	https://en.wikipedia.org/wiki/Mount_Pleasant_henge
173	United Kingdom	Mount Pleasant	human	16.2		-20.9	4.5	50.74	-2.77	3.8	exact	Magdwick et al. 2019a	Late Neolithic	https://en.wikipedia.org/wiki/Mount_Pleasant_henge
173	United Kingdom	Mount Pleasant	human	17.9		-21.5	6.1	50.74	-2.77	3.8	exact	Magdwick et al. 2019a	Late Neolithic	https://en.wikipedia.org/wiki/Mount_Pleasant_henge
173	United Kingdom	Mount Pleasant	human	18.2		-21.2	6.3	50.74	-2.77	3.8	exact	Magdwick et al. 2019a	Late Neolithic	https://en.wikipedia.org/wiki/Mount_Pleasant_henge
173	United Kingdom	Mount Pleasant	human	18.8		-23.1	6.2	50.74	-2.77	3.8	exact	Magdwick et al. 2019a	Late Neolithic	https://en.wikipedia.org/wiki/Mount_Pleasant_henge
174	United Kingdom	West Kennet PE	human	6.9		-21	6.3	51.51	-1.88	46	exact	Magdwick et al. 2019a	Late Neolithic	https://en.wikipedia.org/wiki/West_Kennet_Long_Barrow
174	United Kingdom	West Kennet PE	human	8.4		-21.2	7.1	51.51	-1.88	46	exact	Magdwick et al. 2019a	Late Neolithic	https://en.wikipedia.org/wiki/West_Kennet_Long_Barrow
174	United Kingdom	West Kennet PE	human	9.1		-21.2	6.8	51.51	-1.88	46	exact	Magdwick et al. 2019a	Late Neolithic	https://en.wikipedia.org/wiki/West_Kennet_Long_Barrow
174	United Kingdom	West Kennet PE	human	9.4		-21.2	5.5	51.51	-1.88	46	exact	Magdwick et al. 2019a	Late Neolithic	https://en.wikipedia.org/wiki/West_Kennet_Long_Barrow
174	United Kingdom	West Kennet PE	human	12.6		-22.3	6.6	51.51	-1.88	46	exact	Magdwick et al. 2019a	Late Neolithic	https://en.wikipedia.org/wiki/West_Kennet_Long_Barrow
174	United Kingdom	West Kennet PE	human	13.7		-20.6	6	51.51	-1.88	46	exact	Magdwick et al. 2019a	Late Neolithic	https://en.wikipedia.org/wiki/West_Kennet_Long_Barrow
174	United Kingdom	West Kennet PE	human	14.5		-22.3	6.4	51.51	-1.88	46	exact	Magdwick et al. 2019a	Late Neolithic	https://en.wikipedia.org/wiki/West_Kennet_Long_Barrow
174	United Kingdom	West Kennet PE	human	14.6		-21.6	6	51.51	-1.88	46	exact	Magdwick et al. 2019a	Late Neolithic	https://en.wikipedia.org/wiki/West_Kennet_Long_Barrow
174	United Kingdom	West Kennet PE	human	14.8		-21.4	6	51.51	-1.88	46	exact	Magdwick et al. 2019a	Late Neolithic	https://en.wikipedia.org/wiki/West_Kennet_Long_Barrow
174	United Kingdom	West Kennet PE	human	15.1		-21.6	3.7	51.51	-1.88	46	exact	Magdwick et al. 2019a	Late Neolithic	https://en.wikipedia.org/wiki/West_Kennet_Long_Barrow
174	United Kingdom	West Kennet PE	human	15.6		-20.8	5.8	51.51	-1.88	46	exact	Magdwick et al. 2019a	Late Neolithic	https://en.wikipedia.org/wiki/West_Kennet_Long_Barrow
174	United Kingdom	West Kennet PE	human	15.7		-20.7	3.4	51.51	-1.88	46	exact	Magdwick et al. 2019a	Late Neolithic	https://en.wikipedia.org/wiki/West_Kennet_Long_Barrow
174	United Kingdom	West Kennet PE	human	15.7		-22.4	5.1	51.51	-1.88	46	exact	Magdwick et al. 2019a	Late Neolithic	https://en.wikipedia.org/wiki/West_Kennet_Long_Barrow
174	United Kingdom	West Kennet PE	human	16.2		-21.6	4.9	51.51	-1.88	46	exact	Magdwick et al. 2019a	Late Neolithic	https://en.wikipedia.org/wiki/West_Kennet_Long_Barrow
174	United Kingdom	West Kennet PE	human	17.5		-21.5	5.6	51.51	-1.88	46	exact	Magdwick et al. 2019a	Late Neolithic	https://en.wikipedia.org/wiki/West_Kennet_Long_Barrow
176	Ireland	Navan Fort	pig	13.1		-22.6	NA	54.34	-6.7	38.1	exact	Magdwick et al. 2019b	Iron Age	https://fr.wikipedia.org/wiki/Eamhain_Mhacha
176	Ireland	Navan Fort	pig	13.2		-22.4	NA	54.34	-6.7	38.1	exact	Magdwick et al. 2019b	Iron Age	https://fr.wikipedia.org/wiki/Eamhain_Mhacha
176	Ireland	Navan Fort	pig	13.5		-22.4	NA	54.34	-6.7	38.1	exact	Magdwick et al. 2019b	Iron Age	https://fr.wikipedia.org/wiki/Eamhain_Mhacha
176	Ireland	Navan Fort	pig	13.8		-22.3	NA	54.34	-6.7	38.1	exact	Magdwick et al. 2019b	Iron Age	https://fr.wikipedia.org/wiki/Eamhain_Mhacha
176	Ireland	Navan Fort	cattle	13.9		-22.2	NA	54.34	-6.7	38.1	exact	Magdwick et al. 2019b	Iron Age	https://fr.wikipedia.org/wiki/Eamhain_Mhacha
176	Ireland	Navan Fort	pig	13.9		-22.2	NA	54.34	-6.7	38.1	exact	Magdwick et al. 2019b	Iron Age	https://fr.wikipedia.org/wiki/Eamhain_Mhacha
176	Ireland	Navan Fort	pig	14.2		-22.5	NA	54.34	-6.7	38.1	exact	Magdwick et al. 2019b	Iron Age	https://fr.wikipedia.org/wiki/Eamhain_Mhacha
176	Ireland	Navan Fort	cattle	14.2		-22.3	NA	54.34	-6.7	38.1	exact	Magdwick et al. 2019b	Iron Age	https://fr.wikipedia.org/wiki/Eamhain_Mhacha
176	Ireland	Navan Fort	pig	14.6		-22.2	NA	54.34	-6.7	38.1	exact	Magdwick et al. 2019b	Iron Age	https://fr.wikipedia.org/wiki/Eamhain_Mhacha
176	Ireland	Navan Fort	cattle	14.8		-22.3	NA	54.34	-6.7	38.1	exact	Magdwick et al. 2019b	Iron Age	https://fr.wikipedia.org/wiki/Eamhain_Mhacha
176	Ireland	Navan Fort	pig	15.2		-22	NA	54.34	-6.7	38.1	exact	Magdwick et al. 2019b	Iron Age	https://fr.wikipedia.org/wiki/Eamhain_Mhacha
176	Ireland	Navan Fort	pig	15.3		-22.3	NA	54.34	-6.7	38.1	exact	Magdwick et al. 2019b	Iron Age	https://fr.wikipedia.org/wiki/Eamhain_Mhacha
176	Ireland	Navan Fort	cattle	15.4		-23.4	NA	54.34	-6.7	38.1	exact	Magdwick et al. 2019b	Iron Age	https://fr.wikipedia.org/wiki/Eamhain_Mhacha
176	Ireland	Navan Fort	pig	15.4		-22.2	NA	54.34	-6.7	38.1	exact	Magdwick et al. 2019b	Iron Age	https://fr.wikipedia.org/wiki/Eamhain_Mhacha
176	Ireland	Navan Fort	cattle	15.5		-22.1	NA	54.34	-6.7	38.1	exact	Magdwick et al. 2019b	Iron Age	https://fr.wikipedia.org/wiki/Eamhain_Mhacha
176	Ireland	Navan Fort	caprine	15.6		-22.2	NA	54.34	-6.7	38.1	exact	Magdwick et al. 2019b	Iron Age	https://fr.wikipedia.org/wiki/Eamhain_Mhacha
176	Ireland	Navan Fort	pig	15.6		-22.1	NA	54.34	-6.7	38.1	exact	Magdwick et al. 2019b	Iron Age	https://fr.wikipedia.org/wiki/Eamhain_Mhacha
176	Ireland	Navan Fort	pig	15.6		-21.4	NA	54.34	-6.7	38.1	exact	Magdwick et al. 2019b	Iron Age	https://fr.wikipedia.org/wiki/Eamhain_Mhacha
176	Ireland	Navan Fort	pig	15.7		-22.4	NA	54.34	-6.7	38.1	exact	Magdwick et al. 2019b	Iron Age	https://fr.wikipedia.org/wiki/Eamhain_Mhacha
176	Ireland	Navan Fort	pig	15.8		-22.9	NA	54.34	-6.7	38.1	exact	Magdwick et al. 2019b	Iron Age	https://fr.wikipedia.org/wiki/Eamhain_Mhacha
176	Ireland	Navan Fort	cattle	16.1		-22.7	NA	54.34	-6.7	38.1	exact	Magdwick et al. 2019b	Iron Age	https://fr.wikipedia.org/wiki/Eamhain_Mhacha
176	Ireland	Navan Fort	pig	16.1		-22.5	NA	54.34	-6.7	38.1	exact	Magdwick et al. 2019b	Iron Age	https://fr.wikipedia.org/wiki/Eamhain_Mhacha
176	Ireland	Navan Fort	cattle	16.3		-22.8	NA	54.34	-6.7	38.1	exact	Magdwick et al. 2019b	Iron Age	https://fr.wikipedia.org/wiki/Eamhain_Mhacha
176	Ireland	Navan Fort	pig	16.4		-22.3	NA	54.34	-6.7	38.1	exact	Magdwick et al. 2019b	Iron Age	https://fr.wikipedia.org/wiki/Eamhain_Mhacha
176	Ireland	Navan Fort	caprine	16.5		-21.9	NA	54.34	-6.7	38.1	exact	Magdwick et al. 2019b	Iron Age	https://fr.wikipedia.org/wiki/Eamhain_Mhacha
176	Ireland	Navan Fort	pig	16.6		-22.5	NA	54.34	-6.7	38.1	exact	Magdwick et al. 2019b	Iron Age	https://fr.wikipedia.org/wiki/Eamhain_Mhacha
176	Ireland	Navan Fort	pig	16.9		-21.9	NA	54.34	-6.7	38.1	exact	Magdwick et al. 2019b	Iron Age	https://fr.wikipedia.org/wiki/Eamhain_Mhacha
176	Ireland	Navan Fort	cattle	17.1		-21.9	NA	54.34	-6.7	38.1	exact	Magdwick et al. 2019b	Iron Age	https://fr.wikipedia.org/wiki/Eamhain_Mhacha
138	Italy	Grotta dell'Uzzo	human	7.9		-18.7	10.4	38.1109	12.7867	2.97	exact	Maninno et al. 2015	Mesolithic	google map
138	Italy	Grotta dell'Uzzo	human	8.2		-19.7	9.7	38.1109	12.7867	2.97	exact	Maninno et al. 2015	Mesolithic	google map
138	Italy	Grotta dell'Uzzo	human	8.3		-19.1	8.7	38.1109	12.7867	2.97	exact	Maninno et al. 2015	Mesolithic	google map
138	Italy	Grotta dell'Uzzo	human	10.6		-18.7	8.4	38.1109	12.7867	2.97	exact	Maninno et al. 2015	Mesolithic	google map
138	Italy	Grotta dell'Uzzo	wild boar	11.3		-20.2	6.1	38.1109	12.7867	2.97	exact	Maninno et al. 2015	Mesolithic	google map
138	Italy	Grotta dell'Uzzo	deer	11.8		-21	6.5	38.1109	12.7867	2.97	exact	Maninno et al. 2015	Mesolithic	google map
138	Italy	Grotta dell'Uzzo	wild boar	11.8		-19.9	6.6	38.1109	12.7867	2.97	exact	Maninno et al. 2015	Mesolithic	google map
138	Italy	Grotta dell'Uzzo	human	13.4		-16.2	12.8	38.1109	12.7867	2.97	exact	Maninno et al. 2015	Mesolithic	google map
138	Italy	Grotta dell'Uzzo	fox	13.6		-19	7.5	38.1109	12.7867	2.97	exact	Maninno et al. 2015	Mesolithic	google map
138	Italy	Grotta dell'Uzzo	fox	14.8		-16.1	8.7	38.1109	12.7867	2.97	exact	Maninno et al. 2015	Mesolithic	google map
185	Switzerland	Müsingen	human	-2.32		-20.77	9.22	46.865	7.56903	286	exact	Moghadamm et al. 2016	Iron Age	https://www.google.com/maps/place/Gr%C3%A4berfeld+M%C3%BCnsingen-Rain/@46.8645045.7.5690725.15z/data=!4m5!3m4!1s0x0:0xf4a64464b28f575!8m2!3d46.8645045!4d7.5690725
185	Switzerland	Müsingen	human	-2.09		-20.02	9.15	46.865	7.56903	286	exact	Moghadamm et al. 2016	Iron Age	https://www.google.com/maps/place/Gr%C3%A4berfeld+M%C3%BCnsingen-Rain/@46.8645045.7.5690725.15z/data=!4m5!3m4!1s0x0:0xf4a64464b28f575!8m2!3d46.8645045!4d7.5690725
185	Switzerland	Müsingen	human	-2.03		-20.32	7.61	46.865	7.56903	286	exact	Moghadamm et al. 2016	Iron Age	https://www.google.com/maps/place/Gr%C3%A4berfeld+M%C3%BCnsingen-Rain/@46.8645045.7.5690725.15z/data=!4m5!3m4!1s0x0:0xf4a64464b28f575!8m2!3d46.8645045!4d7.5690725
185	Switzerland	Müsingen	human	-1.74		-19.06	8.62	46.865	7.56903	286	exact	Moghadamm et al. 2016	Iron Age	https://www.google.com/maps/place/Gr%C3%A4berfeld+M%C3%BCnsingen-Rain/@46.8645045.7.5690725.15z/data=!4m5!3m4!1s0x0:0xf4a64464b28f575!8m2!3d46.8645045!4d7.5690725
185	Switzerland	Müsingen	human	-1.67		-19.32	8.56	46.865	7.56903	286	exact	Moghadamm et al. 2016	Iron Age	https://www.google.com/maps/place/Gr%C3%A4berfeld+M%C3%BCnsingen-Rain/@46.8645045.7.5690725.15z/data=!4m5!3m4!1s0x0:0xf4a64464b28f575!8m2!3d46.8645045!4d7.5690725
185	Switzerland	Müsingen	human	-1.5		-20.45	8.47	46.865	7.56903	286	exact	Moghadamm et al. 2016	Iron Age	https://www.google.com/maps/place/Gr%C3%A4berfeld+M%C3%BCnsingen-Rain/@46.8645045.7.5690725.15z/data=!4m5!3m4!1s0x0:0xf4a64464b28f575!8m2!3d46.8645045!4d7.5690725
185	Switzerland	Müsingen	human	-1.31		-20.12	9.18	46.865	7.56903	286	exact	Moghadamm et al. 2016	Iron Age	https://www.google.com/maps/place/Gr%C3%A4berfeld+M%C3%BCnsingen-Rain/@46.8645045.7.5690725.15z/data=!4m5!3m4!1s0x0:0xf4a64464b28f575!8m2!3d46.8645045!4d7.5690725
185	Switzerland	Müsingen	human	-1.17		-20.33	8.93	46.865	7.56903	286	exact	Moghadamm et al. 2016	Iron Age	https://www.google.com/maps/place/Gr%C3%A4berfeld+M%C3%BCnsingen-Rain/@46.8645045.7.5690725.15z/data=!4m5!3m4!1s0x0:0xf4a64464b28f575!8m2!3d46.8645045!4d7.5690725
185	Switzerland	Müsingen	human	-1.15		-19.84	8.97	46.865	7.56903	286	exact	Moghadamm et al. 2016	Iron Age	https://www.google.com/maps/place/Gr%C3%A4berfeld+M%C3%BCnsingen-Rain/@46.8645045.7.5690725.15z/data=!4m5!3m4!1s0x0:0xf4a64464b28f575!8m2!3d46.8645045!4d7.5690725
185	Switzerland	Müsingen	human	-1.07		-19.93	9.61	46.865	7.56903	286	exact	Moghadamm et al. 2016	Iron Age	https://www.google.com/maps/place/Gr%C3%A4berfeld+M%C3%BCnsingen-Rain/@46.8645045.7.5690725.15z/data=!4m5!3m4!1s0x0:0xf4a64464b28f575!8m2!3d46.8645045!4d7.5690725
185	Switzerland	Müsingen	human	-1.05		-19.52	8.76	46.865	7.56903	286	exact	Moghadamm et al. 2016	Iron Age	https://www.google.com/maps/place/Gr%C3%A4berfeld+M%C3%BCnsingen-Rain/@46.8645045.7.5690725.15z/data=!4m5!3m4!1s0x0:0xf4a64464b28f575!8m2!3d46.8645045!4d7.5690725
185	Switzerland	Müsingen	human	-0.94		-19.99	8.5	46.865	7.56903	286	exact	Moghadamm et al. 2016	Iron Age	https://www.google.com/maps/place/Gr%C3%A4berfeld+M%C3%BCnsingen-Rain/@46.8645045.7.5690725.15z/data=!4m5!3m4!1s0x0:0xf4a64464b28f575!8m2!3d46.8645045!4d7.5690725
185	Switzerland	Müsingen	human	-0.93		-19.77	9.31	46.865	7.56903	286	exact	Moghadamm et al. 2016	Iron Age	https://www.google.com/maps/place/Gr%C3%A4berfeld+M%C3%BCnsingen-Rain/@46.8645045.7.5690725.15z/data=!4m5!3m4!1s0x0:0xf4a64464b28f575!8m2!3d46.8645045!4d7.5690725
185	Switzerland	Müsingen	human	-0.91		-19.76	9.11	46.865	7.56903	286	exact	Moghadamm et al. 2016	Iron Age	https://www.google.com/maps/place/Gr%C3%A4berfeld+M%C3%BCnsingen-Rain/@46.8645045.7.5690725.15z/data=!4m5!3m4!1s0x0:0xf4a64464b28f575!8m2!3d46.8645045!4d7.5690725
185	Switzerland	Müsingen	human	-0.89		-20.11	8.31	46.865	7.56903	286	exact	Moghadamm et al. 2016	Iron Age	https://www.google.com/maps/place/Gr%C3%A4berfeld+M%C3%BCnsingen-Rain/@46.8645045.7.5690725.15z/data=!4m5!3m4!1s0x0:0xf4a64464b28f575!8m2!3d46.8645045!4d7.5690725
185	Switzerland	Müsingen	human	-0.8		-19.15	8.34	46.865	7.56903	286	exact	Moghadamm et al. 2016	Iron Age	https://www.google.com/maps/place/Gr%C3%A4berfeld+M%C3%BCnsingen-Rain/@46.8645045.7.5690725.15z/data=!4m5!3m4!1s0x0:0xf4a64464b28f575!8m2!3d46.8645045!4d7.5690725
185	Switzerland	Müsingen	human	-0.68		-20.46	9.07	46.865	7.56903	286	exact	Moghadamm et al. 2016	Iron Age	https://www.google.com/maps/place/Gr%C3%A4berfeld+M%C3%BCnsingen-Rain/@46.8645045.7.5690725.15z/data=!4m5!3m4!1s0x0:0xf4a64464b28f575!8m2!3d46.8645045!4d7.5690725
185	Switzerland	Müsingen	human	-0.58		-19.73	9.27	46.865	7.56903	286	exact	Moghadamm et al. 2016	Iron Age	https://www.google.com/maps/place/Gr%C3%A4berfeld+M%C3%BCnsingen-Rain/@46.8645045.7.5690725.15z/data=!4m5!3m4!1s0x0:0xf4a64464b28f575!8m2!3d46.8645045!4d7.5690725
185	Switzerland	Müsingen	human	-0.52		-18.9	7.93	46.865	7.56903	286	exact	Moghadamm et al. 2016	Iron Age	https://www.google.com/maps/place/Gr%C3%A4berfeld+M%C3%BCnsingen-Rain/@46.8645045.7.5690725.15z/data=!4m5!3m4!1s0x0:0xf4a64464b28f575!8m2!3d46.8645045!4d7.5690725
185	Switzerland	Müsingen	human	-0.5		-20.05	8.56	46.865	7.56903	286	exact	Moghadamm et al. 2016	Iron Age	https://www.google.com/maps/place/Gr%C3%A4berfeld+M%C3%BCnsingen-Rain/@46.8645045.7.5690725.15z/data=!4m5!3m4!1s0x0:0xf4a64464b28f575!8m2!3d46.8645045!4d7.5690725
185	Switzerland	Müsingen	human	-0.3		-18.11	8.9	46.865	7.56903	286	exact	Moghadamm et al. 2016	Iron Age	https://www.google.com/maps/place/Gr%C3%A4berfeld+M%C3%BCnsingen-Rain/@46.8645045.7.5690725.15z/data=!4m5!3m4!1s0x0:0xf4a64464b28f575!8m2!3d46.8645045!4d7.5690725
185	Switzerland	Müsingen	human	-0.28		-18.17	8.79	46.865	7.56903	286	exact	Moghadamm et al. 2016	Iron Age	https://www.google.com/maps/place/Gr%C3%A4berfeld+M%C3%BCnsingen-Rain/@46.8645045.7.5690725.15z/data=!4m5!3m4!1s0x0:0xf4a64464b28f575!8m2!3d46.8645045!4d7.5690725
185	Switzerland	Müsingen	human	-0.26		-20.18	9.59	46.865	7.56903	286	exact	Moghadamm et al. 2016	Iron Age	https://www.google.com/maps/place/Gr%C3%A4berfeld+M%C3%BCnsingen-Rain/@46.8645045.7.5690725.15z/data=!4m5!3m4!1s0x0:0xf4a64464b28f575!8m2!3d46.8645045!4d7.5690725
185	Switzerland	Müsingen	human	-0.18		-18.64	9.05	46.865	7.56903	286	exact	Moghadamm et al. 2016	Iron Age	https://www.google.com/maps/place/Gr%C3%A4berfeld+M%C3%BCnsingen-Rain/@46.8645045.7.5690725.15z/data=!4m5!3m4!1s0x0:0xf4a64464b28f575!8m2!3d46.8645045!4d7.5690725
185	Switzerland	Müsingen	human	-0.17		-19.02	8.57	46.865	7.56903	286	exact	Moghadamm et al. 2016	Iron Age	https://www.google.com/maps/place/Gr%C3%A4berfeld+M%C3%BCnsingen-Rain/@46.8645045.7.5690725.15z/data=!4m5!3m4!1s0x0:0xf4a64464b28f575!8m2!3d46.8645045!4d7.5690725
185	Switzerland	Müsingen	human	-0.08		-18.79	8.44	46.865	7.56903	286	exact	Moghadamm et al. 2016	Iron Age	https://www.google.com/maps/place/Gr%C3%A4berfeld+M%C3%BCnsingen-Rain/@46.8645045.7.5690725.15z/data=!4m5!3m4!1s0x0:0xf4a64464b28f575!8m2!3d46.8645045!4d7.5690725
185	Switzerland	Müsingen	human	-0.01		-19.88	9.49	46.865	7.56903	286	exact	Moghadamm et al. 2016	Iron Age	https://www.google.com/maps/place/Gr%C3%A4berfeld+M%C3%BCnsingen-Rain/@46.8645045.7.5690725.15z/data=!4m5!3m4!1s0x0:0xf4a64464b28f575!8m2!3d46.8645045!4d7.5690725
185	Switzerland	Müsingen	human	0.14		-20	8.28	46.865	7.56903	286	exact	Moghadamm et al. 2016	Iron Age	https://www.google.com/maps/place/Gr%C3%A4berfeld+M%C3%BCnsingen-Rain/@46.8645045.7.5690725.15z/data=!4m5!3m4!1s0x0:0xf4a64464b28f575!8m2!3d46.8645045!4d7.5690725
185	Switzerland	Müsingen	human	0.14		-19.04	8.82	46.865	7.56903	286	exact	Moghadamm et al. 2016	Iron Age	https://www.google.com/maps/place/Gr%C3%A4berfeld+M%C3%BCnsingen-Rain/@46.8645045.7.5690725.15z/data=!4m5!3m4!1s0x0:0xf4a64464b28f575!8m2!3d46.8645045!4d7.5690725
185	Switzerland	Müsingen	human	0.18		-18.11	8.7	46.865	7.56903	286	exact	Moghadamm et al. 2016	Iron Age	https://www.google.com/maps/place/Gr%C3%A4berfeld+M%C3%BCnsingen-Rain/@46.8645045.7.5690725.15z/data=!4m5!3m4!1s0x0:0xf4a64464b28f575!8m2!3d46.8645045!4d7.5690725
185	Switzerland	Müsingen	human	0.28		-18.97	8.31	46.865	7.56903	286	exact	Moghadamm et al. 2016	Iron Age	https://www.google.com/maps/place/Gr%C3%A4berfeld+M%C3%BCnsingen-Rain/@46.8645045.7.5690725.15z/data=!4m5!3m4!1s0x0:0xf4a64464b28f575!8m2!3d46.8645045!4d7.5690725
185	Switzerland	Müsingen	human	0.33		-18.62	8.65	46.865	7.56903	286	exact	Moghadamm et al. 2016	Iron Age	https://www.google.com/maps/place/Gr%C3%A4berfeld+M%C3%BCnsingen-Rain/@46.8645045.7.5690725.15z/data=!4m5!3m4!1s0x0:0xf4a64464b28f575!8m2!3d46.8645045!4d7.5690725
185	Switzerland	Müsingen	human	0.41		-19.13	9.21	46.865	7.56903	286	exact	Moghadamm et al. 2016	Iron Age	https://www.google.com/maps/place/Gr%C3%A4berfeld+M%C3%BCnsingen-Rain/@46.8645045.7.5690725.15z/data=!4m5!3m4!1s0x0:0xf4a64464b28f575!8m2!3d46.8645045!4d7.5690725
185	Switzerland	Müsingen	human	0.43		-20.25	9.01	46.865	7.56903	286	exact	Moghadamm et al. 2016	Iron Age	https://www.google.com/maps/place/Gr%C3%A4berfeld+M%C3%BCnsingen-Rain/@46.8645045.7.5690725.15z/data=!4m5!3m4!1s0x0:0xf4a64464b28f575!8m2!3d46.8645045!4d7.5690725
185	Switzerland	Müsingen	human	0.43		-19.88	9.29	46.865	7.56903	286	exact	Moghadamm et al. 2016	Iron Age	https://www.google.com/maps/place/Gr%C3%A4berfeld+M%C3%BCnsingen-Rain/@46.8645045.7.5690725.15z/data=!4m5!3m4!1s0x0:0xf4a64464b28f575!8m2!3d46.8645045!4d7.5690725
185	Switzerland	Müsingen	human	0.48		-19.2	8.13	46.865	7.56903	286	exact	Moghadamm et al. 2016	Iron Age	https://www.google.com/maps/place/Gr%C3%A4berfeld+M%C3%BCnsingen-Rain/@46.8645045.7.5690725.15z/data=!4m5!3m4!1s0x0:0xf4a64464b28f575!8m2!3d46.8645045!4d7.5690725
185	Switzerland	Müsingen	human	0.64		-20.17	10.23	46.865	7.56903	286	exact	Moghadamm et al. 2016	Iron Age	https://www.google.com/maps/place/Gr%C3%A4berfeld+M%C3%BCnsingen-Rain/@46.8645045.7.5690725.15z/data=!4m5!3m4!1s0x0:0xf4a64464b28f575!8m2!3d46.8645045!4d7.5690725
185	Switzerland	Müsingen	human	0.66		-18.95	8.69	46.865	7.56903	286	exact	Moghadamm et al. 2016	Iron Age	https://www.google.com/maps/place/Gr%C3%A4berfeld+M%C3%BCnsingen-Rain/@46.8645045.7.5690725.15z/data=!4m5!3m4!1s0x0:0xf4a64464b28f575!8m2!3d46.8645045!4d7.5690725
185	Switzerland	Müsingen	human	0.71		-19.76	9.21	46.865	7.56903	286	exact	Moghadamm et al. 2016	Iron Age	https://www.google.com/maps/place/Gr%C3%A4berfeld+M%C3%BCnsingen-Rain/@46.8645045.7.5690725.15z/data=!4m5!3m4!1s0x0:0xf4a64464b28f575!8m2!3d46.8645045!4d7.5690725
185	Switzerland	Müsingen	human	0.72		-20.14	9.45	46.865	7.56903	286	exact	Moghadamm et al. 2016	Iron Age	https://www.google.com/maps/place/Gr%C3%A4berfeld+M%C3%BCnsingen-Rain/@46.8645045.7.5690725.15z/data=!4m5!3m4!1s0x0:0xf4a64464b28f575!8m2!3d46.8645045!4d7.5690725
185	Switzerland	Müsingen	human	0.83		-19.97	9.03	46.865	7.56903	286	exact	Moghadamm et al. 2016	Iron Age	https://www.google.com/maps/place/Gr%C3%A4berfeld+M%C3%BCnsingen-Rain/@46.8645045.7.5690725.15z/data=!4m5!3m4!1s0x0:0xf4a64464b28f575!8m2!3d46.8645045!4d7.5690725
185	Switzerland	Müsingen	human	0.85		-18.93	8.94	46.865	7.56903	286	exact	Moghadamm et al. 2016	Iron Age	https://www.google.com/maps/place/Gr%C3%A4berfeld+M%C3%BCnsingen-Rain/@46.8645045.7.5690725.15z/data=!4m5!3m4!1s0x0:0xf4a64464b28f575!8m2!3d46.8645045!4d7.5690725
185	Switzerland	Müsingen	human	0.89		-19.41	8.87	46.865	7.56903	286	exact	Moghadamm et al. 2016	Iron Age	https://www.google.com/maps/place/Gr%C3%A4berfeld+M%C3%BCnsingen-Rain/@46.8645045.7.5690725.15z/data=!4m5!3m4!1s0x0:0xf4a64464b28f575!8m2!3d46.8645045!4d7.5690725
185	Switzerland	Müsingen	human	0.96		-19.19	7.93	46.865	7.56903	286	exact	Moghadamm et al. 2016	Iron Age	https://www.google.com/maps/place/Gr%C3%A4berfeld+M%C3%BCnsingen-Rain/@46.8645045.7.5690725.15z/data=!4m5!3m4!1s0x0:0xf4a64464b28f575!8m2!3d46.8645045!4d7.5690725
185	Switzerland	Müsingen	human	0.99		-19.98	9.15	46.865	7.56903	286	exact	Moghadamm et al. 2016	Iron Age	https://www.google.com/maps/place/Gr%C3%A4berfeld+M%C3%BCnsingen-Rain/@46.8645045.7.5690725.15z/data=!4m5!3m4!1s0x0:0xf4a64464b28f575!8m2!3d46.8645045!4d7.5690725
185	Switzerland	Müsingen	human	1		-20.48	8.74	46.865	7.56903	286	exact	Moghadamm et al. 2016	Iron Age	https://www.google.com/maps/place/Gr%C3%A4berfeld+M%C3%BCnsingen-Rain/@46.8645045.7.5690725.15z/data=!4m5!3m4!1s0x0:0xf4a64464b28f575!8m2!3d46.8645045!4d7.5690725
185	Switzerland	Müsingen	human	1.29		-19.86	8.82	46.865	7.56903	286	exact	Moghadamm et al. 2016	Iron Age	https://www.google.com/maps/place/Gr%C3%A4berfeld+M%C3%BCnsingen-Rain/@46.8645045.7.5690725.15z/data=!4m5!3m4!1s0x0:0xf4a64464b28f575!8m2!3d46.8645045!4d7.5690725
185	Switzerland	Müsingen	human	1.34		-19.9	8.86	46.865	7.56903	286	exact	Moghadamm et al. 2016	Iron Age	https://www.google.com/maps/place/Gr%C3%A4berfeld+M%C3%BCnsingen-Rain/@46.8645045.7.5690725.15z/data=!4m5!3m4!1s0x0:0xf4a64464b28f575!8m2!3d46.8645045!4d7.5690725
185	Switzerland	Müsingen	human	1.45		-16.81	7.79	46.865	7.56903	286	exact	Moghadamm et al. 2016	Iron Age	https://www.google.com/maps/place/Gr%C3%A4berfeld+M%C3%BCnsingen-Rain/@46.8645045.7.5690725.15z/data=!4m5!3m4!1s0x0:0xf4a64464b28f575!8m2!3d46.8645045!4d7.5690725
185	Switzerland	Müsingen	human	1.58		-18.76	8.49	46.865	7.56903	286	exact	Moghadamm et al. 2016	Iron Age	https://www.google.com/maps/place/Gr%C3%A4berfeld+M%C3%BCnsingen-Rain/@46.8645045.7.5690725.15z/data=!4m5!3m4!1s0x0:0xf4a64464b28f575!8m2!3d46.8645045!4d7.5690725
185	Switzerland	Müsingen	human	1.59		-18.98	8.92	46.865	7.56903	286	exact	Moghadamm et al. 2016	Iron Age	https://www.google.com/maps/place/Gr%C3%A4berfeld+M%C3%BCnsingen-Rain/@46.8645045.7.5690725.15z/data=!4m5!3m4!1s0x0:0xf4a64464b28f575!8m2!3d46.8645045!4d7.5690725
185	Switzerland	Müsingen	human	1.64		-19.6	7.91	46.865	7.56903	286	exact	Moghadamm et al. 2016	Iron Age	https://www.google.com/maps/place/Gr%C3%A4berfeld+M%C3%BCnsingen-Rain/@46.8645045.7.5690725.15z/data=!4m5!3m4!1s0x0:0xf4a64464b28f575!8m2!3d46.8645045!4d7.5690725
185	Switzerland	Müsingen	human	1.82		-18.53	8.79	46.865	7.56903	286	exact	Moghadamm et al. 2016	Iron Age	https://www.google.com/maps/place/Gr%C3%A4berfeld+M%C3%BCnsingen-Rain/@46.8645045.7.5690725.15z/data=!4m5!3m4!1s0x0:0xf4a64464b28f575!8m2!3d46.8645045!4d7.5690725
185	Switzerland	Müsingen	human	1.86		-18.56	8.57	46.865	7.56903	286	exact	Moghadamm et al. 2016	Iron Age	https://www.google.com/maps/place/Gr%C3%A4berfeld+M%C3%BCnsingen-Rain/@46.8645045.7.5690725.15z/data=!4m5!3m4!1s0x0:0xf4a64464b28f575!8m2!3d46.8645045!4d7.5690725
185	Switzerland	Müsingen	human	1.9		-19.36	8.66	46.865	7.56903	286	exact	Moghadamm et al. 2016	Iron Age	https://www.google.com/maps/place/Gr%C3%A4berfeld+M%C3%BCnsingen-Rain/@46.8645045.7.5690725.15z/data=!4m5!3m4!1s0x0:0xf4a64464b28f575!8m2!3d46.8645045!4d7.5690725
185	Switzerland	Müsingen	human	2.41		-19.94	8.52	46.865	7.56903	286	exact	Moghadamm et al. 2016	Iron Age	https://www.google.com/maps/place/Gr%C3%A4berfeld+M%C3%BCnsingen-Rain/@46.8645045.7.5690725.15z/data=!4m5!3m4!1s0x0:0xf4a64464b28f575!8m2!3d46.8645045!4d7.5690725
185	Switzerland	Müsingen	human	2.62		-18.66	9.26	46.865	7.56903	286	exact	Moghadamm et al. 2016	Iron Age	https://www.google.com/maps/place/Gr%C3%A4berfeld+M%C3%BCnsingen-Rain/@46.8645045.7.5690725.15z/data=!4m5!3m4!1s0x0:0xf4a64464b28f575!8m2!3d46.8645045!4d7.5690725
185	Switzerland	Müsingen	human	2.65		-18.83	9.2	46.865	7.56903	286	exact	Moghadamm et al. 2016	Iron Age	https://www.google.com/maps/place/Gr%C3%A4berfeld+M%C3%BCnsingen-Rain/@46.8645045.7.5690725.15z/data=!4m5!3m4!1s0x0:0xf4a64464b28f575!8m2!3d46.8645045!4d7.5690725
185	Switzerland	Müsingen	human	2.66		-20.01	9.22	46.865	7.56903	286	exact	Moghadamm et al. 2016	Iron Age	https://www.google.com/maps/place/Gr%C3%A4berfeld+M%C3%BCnsingen-Rain/@46.8645045.7.5690725.15z/data=!4m5!3m4!1s0x0:0xf4a64464b28f575!8m2!3d46.8645045!4d7.5690725
185	Switzerland	Müsingen	human	2.73		-18.83	9.32	46.865	7.56903	286	exact	Moghadamm et al. 2016	Iron Age	https://www.google.com/maps/place/Gr%C3%A4berfeld+M%C3%BCnsingen-Rain/@46.8645045.7.5690725.15z/data=!4m5!3m4!1s0x0:0xf4a64464b28f575!8m2!3d46.8645045!4d7.5690725
185	Switzerland	Müsingen	human	2.96		-19.35	8.53	46.865	7.56903	286	exact	Moghadamm et al. 2016	Iron Age	https://www.google.com/maps/place/Gr%C3%A4berfeld+M%C3%BCnsingen-Rain/@46.8645045.7.5690725.15z/data=!4m5!3m4!1s0x0:0xf4a64464b28f575!8m2!3d46.8645045!4d7.5690725
185	Switzerland	Müsingen	human	3.86		-19.93	8.81	46.865	7.56903	286	exact	Moghadamm et al. 2016	Iron Age	https://www.google.com/maps/place/Gr%C3%A4berfeld+M%C3%BCnsingen-Rain/@46.8645045.7.5690725.15z/data=!4m5!3m4!1s0x0:0xf4a64464b28f575!8m2!3d46.8645045!4d7.5690725
185	Switzerland	Müsingen	human	4.35		-17.41	7.77	46.865	7.56903	286	exact	Moghadamm et al. 2016	Iron Age	https://www.google.com/maps/place/Gr%C3%A4berfeld+M%C3%BCnsingen-Rain/@46.8645045.7.5690725.15z/data=!4m5!3m4!1s0x0:0xf4a64464b28f575!8m2!3d46.8645045!4d7.5690725
185	Switzerland	Müsingen	human	4.73		-19.3	8.57	46.865	7.56903	286	exact	Moghadamm et al. 2016	Iron Age	https://www.google.com/maps/place/Gr%C3%A4berfeld+M%C3%BCnsingen-Rain/@46.8645045.7.5690725.15z/data=!4m5!3m4!1s0x0:0xf4a64464b28f575!8m2!3d46.8645045!4d7.5690725
185	Switzerland	Müsingen	human	5.12		-19.66	9.43	46.865	7.56903	286	exact	Moghadamm et al. 2016	Iron Age	https://www.google.com/maps/place/Gr%C3%A4berfeld+M%C3%BCnsingen-Rain/@46.8645045.7.5690725.15z/data=!4m5!3m4!1s0x0:0xf4a64464b28f575!8m2!3d46.8645045!4d7.5690725
185	Switzerland	Müsingen	human	6.18		-18.82	8.88	46.865	7.56903	286	exact	Moghadamm et al. 2016	Iron Age	https://www.google.com/maps/place/Gr%C3%A4berfeld+M%C3%BCnsingen-Rain/@46.8645045.7.5690725.15z/data=!4m5!3m4!1s0x0:0xf4a64464b28f575!8m2!3d46.8645045!4d7.5690725
185	Switzerland	Müsingen	human	6.26		-19.61	7.56	46.865	7.56903	286	exact	Moghadamm et al. 2016	Iron Age	https://www.google.com/maps/place/Gr%C3%A4berfeld+M%C3%BCnsingen-Rain/@46.8645045.7.5690725.15z/data=!4m5!3m4!1s0x0:0xf4a64464b28f575!8m2!3d46.8645045!4d7.5690725
185	Switzerland	Müsingen	human	6.44		-20.49	8.15	46.865	7.56903	286	exact	Moghadamm et al. 2016	Iron Age	https://www.google.com/maps/place/Gr%C3%A4berfeld+M%C3%BCnsingen-Rain/@46.8645045.7.5690725.15z/data=!4m5!3m4!1s0x0:0xf4a64464b28f575!8m2!3d46.8645045!4d7.5690725
185	Switzerland	Müsingen	human	7.6		-20.3	9	46.865	7.56903	286	exact	Moghadamm et al. 2016	Iron Age	https://www.google.com/maps/place/Gr%C3%A4berfeld+M%C3%BCnsingen-Rain/@46.8645045.7.5690725.15z/data=!4m5!3m4!1s0x0:0xf4a64464b28f575!8m2!3d46.8645045!4d7.5690725
185	Switzerland	Müsingen	human	7.96		-20.28	8	46.865	7.56903	286	exact	Moghadamm et al. 2016	Iron Age	https://www.google.com/maps/place/Gr%C3%A4berfeld+M%C3%BCnsingen-Rain/@46.8645045.7.5690725.15z/data=!4m5!3m4!1s0x0:0xf4a64464b28f575!8m2!3d46.8645045!4d7.5690725
189	Switzerland	Andelfingen	human (average)	5.4		-18.2	8.9	47.5914	8.66806	354.961	exact	Moghadamm et al. 2018	Iron Age	https://map.search.ch/Andelfingen.Laufen?pos=692478.271643&zoom=15
184	Switzerland	Belp	human (average)	2.9	1.7	-18.7	8.4	46.8935	7.50502	291	few 100 m	Moghadamm et al. 2018	Iron Age	google map
182	Switzerland	Bramois	human (average)	5.4	1.6	-18	9.6	46.2359	7.40469	224.7	few 100 m	Moghadamm et al. 2018	Iron Age	google map
187	Switzerland	Bümpliz	human (average)	6.1		-18.5	7.7	46.9387	7.38805	298.912	few 100 m	Moghadamm et al. 2018	Iron Age	google map
183	Switzerland	Engehalbinsel	human (average)	5.7	1.4	-18	8.2	46.9761	7.46586	241.76	few 100 m	Moghadamm et al. 2018	Iron Age	google map
180	Switzerland	Ipsach	human (average)	5.7	1.2	-17.9	9.8	47.114	7.23184	318	few 100 m	Moghadamm et al. 2018	Iron Age	google map
185	Switzerland	Müsingen	human (average)	1	0	-19.5	8.8	46.865	7.56903	286	exact	Moghadamm et al. 2018	Iron Age	https://www.google.com/maps/place/Gr%C3%A4berfeld+M%C3%BCnsingen-Rain/@46.8645045.7.5690725.15z/data=!4m5!3m4!1s0x0:0xf4a64464b28f575!8m2!3d46.8645045!4d7.5690725
186	Switzerland	Niederwichtrach	human (average)	2.3		-20.4	8.8	46.8504	7.57589	285.302	few 100 m	Moghadamm et al. 2018	Iron Age	google map
181	Switzerland	Sion	human (average)	2.7	1.9	-18.4	9	46.223	7.34982	227.7	few 100 m	Moghadamm et al. 2018	Iron Age	google map
188	Switzerland	Stettlen-Deisswil	human (average)	2.3		-19.3	8.9	46.9581	7.51458	295.712	few 100 m	Moghadamm et al. 2018	Iron Age	google map
178	Switzerland	Trun Darvella	human (average)	4.3		-19.3	8.4	46.7407	9.00068	257.677	few 100 m	Moghadamm et al. 2018	Iron Age	https://geohack.toolforge.org/geohack.php?pagename=Liste_der_Kulturg%C3%BCter_in_Trun&language=de&params=46.7407_N_9.00068_E_region:CH-GR_type:landmark&title=Grepault%2C+pr%C3%A4historische+Siedlung+mit+Gr%C3%A4berfeld%2C+Darvella
1	Germany	Jena	dog/wolf	4.5		-19.8	9.8	51.2698	11.5435	312.26	exact	Nehlich 2013	medieval urban	Nehlich 2013
1	Germany	Jena	bovid	7.9	3.4	-21.2	6.9	51.2698	11.5435	312.26	exact	Nehlich 2013	medieval urban	Nehlich 2013
1	Germany	Jena	sheep	9.4	1.8	-21	8.1	51.2698	11.5435	312.26	exact	Nehlich 2013	medieval urban	Nehlich 2013
1	Germany	Jena	wild boar	10.5	0.3	-21.2	7.7	51.2698	11.5435	312.26	exact	Nehlich 2013	medieval urban	Nehlich 2013
1	Germany	Jena	human	10.6	1.3	-19.6	11.4	51.2698	11.5435	312.26	exact	Nehlich 2013	medieval urban	Nehlich 2013
68	Serbia	Hajdučka Vodenica	human	8.8		-19.3	15.6	44.6372	22.301	274	exact	Nehlich et al. 2010	Neolithic	https://www.google.com/maps/place/Hajducka+Vodenica/@44.6366696.22.3009308.15z/data=!4m5!3m4!1s0x0:0xd0b8988b496dd9bb!8m2!3d44.6366696!4d22.3009308
68	Serbia	Hajdučka Vodenica	human	10.1		-19.6	15.1	44.6372	22.301	274	exact	Nehlich et al. 2010	Neolithic	https://www.google.com/maps/place/Hajducka+Vodenica/@44.6366696.22.3009308.15z/data=!4m5!3m4!1s0x0:0xd0b8988b496dd9bb!8m2!3d44.6366696!4d22.3009308
68	Serbia	Hajdučka Vodenica	human	10.3		-18.7	16.5	44.6372	22.301	274	exact	Nehlich et al. 2010	Neolithic	https://www.google.com/maps/place/Hajducka+Vodenica/@44.6366696.22.3009308.15z/data=!4m5!3m4!1s0x0:0xd0b8988b496dd9bb!8m2!3d44.6366696!4d22.3009308
70	Serbia	Lepenski Vir	human	4.4		-19.4	13.8	44.5575	22.0266	350	few 100 m	Nehlich et al. 2010	Neolithic	google map
70	Serbia	Lepenski Vir	human	5.5		-19.5	14.4	44.5575	22.0266	350	few 100 m	Nehlich et al. 2010	Neolithic	google map
70	Serbia	Lepenski Vir	human	6.8		-19.7	14.6	44.5575	22.0266	350	few 100 m	Nehlich et al. 2010	Neolithic	google map
70	Serbia	Lepenski Vir	human	8.9		-18.7	13.6	44.5575	22.0266	350	few 100 m	Nehlich et al. 2010	Neolithic	google map
70	Serbia	Lepenski Vir	human	9.9		-19.4	15.4	44.5575	22.0266	350	few 100 m	Nehlich et al. 2010	Neolithic	google map
70	Serbia	Lepenski Vir	human	10.6		-18.3	15.3	44.5575	22.0266	350	few 100 m	Nehlich et al. 2010	Neolithic	google map
70	Serbia	Lepenski Vir	human	10.8		-18.6	15.8	44.5575	22.0266	350	few 100 m	Nehlich et al. 2010	Neolithic	google map
70	Serbia	Lepenski Vir	human	10.9		-19.5	16	44.5575	22.0266	350	few 100 m	Nehlich et al. 2010	Neolithic	google map
71	Serbia	Padina	animal und.	2.7		-21.1	7.3	44.6075	21.9974	240	few 100 m	Nehlich et al. 2010	Neolithic	https://www.researchgate.net/publication/260075769_Late_Mesolithic_lifeways_and_deathways_at_Vlasac_Serbia
71	Serbia	Padina	animal und.	3.2		-21.4	13	44.6075	21.9974	240	few 100 m	Nehlich et al. 2010	Neolithic	https://www.researchgate.net/publication/260075769_Late_Mesolithic_lifeways_and_deathways_at_Vlasac_Serbia
69	Serbia	Padina	human	4.1		-19.7	14.6	44.6075	21.9974	240	few 100 m	Nehlich et al. 2010	Neolithic	https://www.researchgate.net/publication/260075769_Late_Mesolithic_lifeways_and_deathways_at_Vlasac_Serbia
71	Serbia	Padina	animal und.	4.2		-22.8	6.4	44.6075	21.9974	240	few 100 m	Nehlich et al. 2010	Neolithic	https://www.researchgate.net/publication/260075769_Late_Mesolithic_lifeways_and_deathways_at_Vlasac_Serbia
71	Serbia	Padina	animal und.	4.3		-23.2	7.4	44.6075	21.9974	240	few 100 m	Nehlich et al. 2010	Neolithic	https://www.researchgate.net/publication/260075769_Late_Mesolithic_lifeways_and_deathways_at_Vlasac_Serbia
69	Serbia	Padina	human	4.9		-19.6	14.9	44.6075	21.9974	240	few 100 m	Nehlich et al. 2010	Neolithic	https://www.researchgate.net/publication/260075769_Late_Mesolithic_lifeways_and_deathways_at_Vlasac_Serbia
69	Serbia	Padina	human	5		-19.5	14.5	44.6075	21.9974	240	few 100 m	Nehlich et al. 2010	Neolithic	https://www.researchgate.net/publication/260075769_Late_Mesolithic_lifeways_and_deathways_at_Vlasac_Serbia
71	Serbia	Padina	animal und.	5.3		-20.7	4.6	44.6075	21.9974	240	few 100 m	Nehlich et al. 2010	Neolithic	https://www.researchgate.net/publication/260075769_Late_Mesolithic_lifeways_and_deathways_at_Vlasac_Serbia
69	Serbia	Padina	human	5.7		-20	13.7	44.6075	21.9974	240	few 100 m	Nehlich et al. 2010	Neolithic	https://www.researchgate.net/publication/260075769_Late_Mesolithic_lifeways_and_deathways_at_Vlasac_Serbia
66	Serbia	Vinča-Belo Brdo	human	2.3		-20.6	10.3	44.7558	20.6286	291.446	exact	Nehlich et al. 2010	Neolithic	https://fr.wikipedia.org/wiki/Vin%C4%8Da-Belo_brdo
66	Serbia	Vinča-Belo Brdo	human	2.5		-20.9	12	44.7558	20.6286	291.446	exact	Nehlich et al. 2010	Neolithic	https://fr.wikipedia.org/wiki/Vin%C4%8Da-Belo_brdo
66	Serbia	Vinča-Belo Brdo	human	3.1		-20.4	12.2	44.7558	20.6286	291.446	exact	Nehlich et al. 2010	Neolithic	https://fr.wikipedia.org/wiki/Vin%C4%8Da-Belo_brdo
66	Serbia	Vinča-Belo Brdo	human	3.2		-20.7	11.8	44.7558	20.6286	291.446	exact	Nehlich et al. 2010	Neolithic	https://fr.wikipedia.org/wiki/Vin%C4%8Da-Belo_brdo
66	Serbia	Vinča-Belo Brdo	human	3.7		-20.9	11.1	44.7558	20.6286	291.446	exact	Nehlich et al. 2010	Neolithic	https://fr.wikipedia.org/wiki/Vin%C4%8Da-Belo_brdo
67	Serbia	Vlasac	human	5.8		-20	14.3	44.5245	22.058	199	few 100 m	Nehlich et al. 2010	Neolithic	https://www.researchgate.net/publication/260075769_Late_Mesolithic_lifeways_and_deathways_at_Vlasac_Serbia
67	Serbia	Vlasac	human	7.3		-19.9	15	44.5245	22.058	199	few 100 m	Nehlich et al. 2010	Neolithic	https://www.researchgate.net/publication/260075769_Late_Mesolithic_lifeways_and_deathways_at_Vlasac_Serbia
67	Serbia	Vlasac	human	10		-19.5	14.5	44.5245	22.058	199	few 100 m	Nehlich et al. 2010	Neolithic	https://www.researchgate.net/publication/260075769_Late_Mesolithic_lifeways_and_deathways_at_Vlasac_Serbia
67	Serbia	Vlasac	human	12.7		-18.7	15.5	44.5245	22.058	199	few 100 m	Nehlich et al. 2010	Neolithic	https://www.researchgate.net/publication/260075769_Late_Mesolithic_lifeways_and_deathways_at_Vlasac_Serbia
28	Spain	Ca Na Costa	human	13.5		-19	12.4	38.7271	1.44581	2.55833	exact	Nehlich et al. 2012	chalcotic
28	Spain	Ca Na Costa	human	15.4		-19.2	11.2	38.7271	1.44581	2.55833	exact	Nehlich et al. 2012	chalcotic
28	Spain	Ca Na Costa	human	16.5		-18.4	12.9	38.7271	1.44581	2.55833	exact	Nehlich et al. 2012	chalcotic
28	Spain	Ca Na Costa	human	16.8		-19.1	9.5	38.7271	1.44581	2.55833	exact	Nehlich et al. 2012	chalcotic
28	Spain	Ca Na Costa	human	16.9		-18.8	13.1	38.7271	1.44581	2.55833	exact	Nehlich et al. 2012	chalcotic
28	Spain	Ca Na Costa	human	17.6		-18.9	13.3	38.7271	1.44581	2.55833	exact	Nehlich et al. 2012	chalcotic
28	Spain	Ca Na Costa	human	17.6		-19	13.8	38.7271	1.44581	2.55833	exact	Nehlich et al. 2012	chalcotic
28	Spain	Ca Na Costa	human	17.7		-18.8	15	38.7271	1.44581	2.55833	exact	Nehlich et al. 2012	chalcotic
28	Spain	Ca Na Costa	cow	17.8		-20.6	7.8	38.7271	1.44581	2.558	exact	Nehlich et al. 2012	chalcotic	https://www.google.com/maps/place/Ca+na+Costa/@38.7265127.1.4456997.15z/data=!4m12!1m6!3m5!1s0x0:0x1f251bb0e2e31aca!2sCa+na+Costa!8m2!3d38.7265127!4d1.4456997!3m4!1s0x0:0x1f251bb0e2e31aca!8m2!3d38.7265127!4d1.4456997
31	Spain	Ibiza (Es Soto)	human	4.6		-18.7	11.3	38.9047	1.43715	0.095672	exact	Nehlich et al. 2012	medieval
31	Spain	Ibiza (Es Soto)	human	4.9		-17.5	10.3	38.9047	1.43715	0.095672	exact	Nehlich et al. 2012	medieval
31	Spain	Ibiza (Es Soto)	human	6		-18.9	10.1	38.9047	1.43715	0.095672	exact	Nehlich et al. 2012	medieval
31	Spain	Ibiza (Es Soto)	human	6.5		-18.8	9	38.9047	1.43715	0.095672	exact	Nehlich et al. 2012	medieval
31	Spain	Ibiza (Es Soto)	human	6.7		-18.8	10	38.9047	1.43715	0.095672	exact	Nehlich et al. 2012	medieval
31	Spain	Ibiza (Es Soto)	human	6.9		-19.4	8.5	38.9047	1.43715	0.095672	exact	Nehlich et al. 2012	medieval
31	Spain	Ibiza (Es Soto)	human	7.6		-17.5	12.3	38.9047	1.43715	0.095672	exact	Nehlich et al. 2012	medieval
31	Spain	Ibiza (Es Soto)	human	8.2		-18.6	10.9	38.9047	1.43715	0.095672	exact	Nehlich et al. 2012	medieval
31	Spain	Ibiza (Es Soto)	human	8.8		-18.6	11.3	38.9047	1.43715	0.095672	exact	Nehlich et al. 2012	medieval
31	Spain	Ibiza (Es Soto)	human	8.9		-17.8	10.7	38.9047	1.43715	0.095672	exact	Nehlich et al. 2012	medieval
31	Spain	Ibiza (Es Soto)	human	9.5		-18.6	11	38.9047	1.43715	0.095672	exact	Nehlich et al. 2012	medieval
31	Spain	Ibiza (Es Soto)	human	9.9		-18.2	11.3	38.9047	1.43715	0.095672	exact	Nehlich et al. 2012	medieval
31	Spain	Ibiza (Es Soto)	human	10.2		-13.1	12.5	38.9047	1.43715	0.095672	exact	Nehlich et al. 2012	medieval
31	Spain	Ibiza (Es Soto)	human	10.3		-18.2	10.3	38.9047	1.43715	0.095672	exact	Nehlich et al. 2012	medieval
31	Spain	Ibiza (Es Soto)	bird	10.5		-19.4	7.8	38.9047	1.43715	0.0956724	exact	Nehlich et al. 2012	medieval	https://www.google.com/maps/search/es+soto/@38.9057577.1.4334211.17z/data=!3m1!4b1
31	Spain	Ibiza (Es Soto)	human	10.6		-18.7	12.5	38.9047	1.43715	0.095672	exact	Nehlich et al. 2012	medieval
31	Spain	Ibiza (Es Soto)	human	11		-18.7	12.1	38.9047	1.43715	0.095672	exact	Nehlich et al. 2012	medieval
31	Spain	Ibiza (Es Soto)	human	11.4		-17.3	10.9	38.9047	1.43715	0.095672	exact	Nehlich et al. 2012	medieval
31	Spain	Ibiza (Es Soto)	human	11.8		-18.6	10.8	38.9047	1.43715	0.095672	exact	Nehlich et al. 2012	medieval
31	Spain	Ibiza (Es Soto)	dog	12.6		-18.4	11.2	38.9047	1.43715	0.0956724	exact	Nehlich et al. 2012	medieval	https://www.google.com/maps/search/es+soto/@38.9057577.1.4334211.17z/data=!3m1!4b1
31	Spain	Ibiza (Es Soto)	cat	12.7		-19.2	9.9	38.9047	1.43715	0.0956724	exact	Nehlich et al. 2012	medieval	https://www.google.com/maps/search/es+soto/@38.9057577.1.4334211.17z/data=!3m1!4b1
31	Spain	Ibiza (Es Soto)	dog	12.8		-18.3	10.9	38.9047	1.43715	0.0956724	exact	Nehlich et al. 2012	medieval	https://www.google.com/maps/search/es+soto/@38.9057577.1.4334211.17z/data=!3m1!4b1
31	Spain	Ibiza (Es Soto)	cow	12.9		-20.2	8	38.9047	1.43715	0.0956724	exact	Nehlich et al. 2012	medieval	https://www.google.com/maps/search/es+soto/@38.9057577.1.4334211.17z/data=!3m1!4b1
31	Spain	Ibiza (Es Soto)	dog	13.3		-19	9.2	38.9047	1.43715	0.0956724	exact	Nehlich et al. 2012	medieval	https://www.google.com/maps/search/es+soto/@38.9057577.1.4334211.17z/data=!3m1!4b1
31	Spain	Ibiza (Es Soto)	dog	13.3		-18.2	10.8	38.9047	1.43715	0.0956724	exact	Nehlich et al. 2012	medieval	https://www.google.com/maps/search/es+soto/@38.9057577.1.4334211.17z/data=!3m1!4b1
31	Spain	Ibiza (Es Soto)	dog	13.4		-19.1	9.4	38.9047	1.43715	0.0956724	exact	Nehlich et al. 2012	medieval	https://www.google.com/maps/search/es+soto/@38.9057577.1.4334211.17z/data=!3m1!4b1
31	Spain	Ibiza (Es Soto)	dog	13.4		-18.9	9.8	38.9047	1.43715	0.0956724	exact	Nehlich et al. 2012	medieval	https://www.google.com/maps/search/es+soto/@38.9057577.1.4334211.17z/data=!3m1!4b1
31	Spain	Ibiza (Es Soto)	dog	13.5		-19	10.4	38.9047	1.43715	0.0956724	exact	Nehlich et al. 2012	medieval	https://www.google.com/maps/search/es+soto/@38.9057577.1.4334211.17z/data=!3m1!4b1
31	Spain	Ibiza (Es Soto)	sheep/goat	13.6		-20.6	7.5	38.9047	1.43715	0.0956724	exact	Nehlich et al. 2012	medieval	https://www.google.com/maps/search/es+soto/@38.9057577.1.4334211.17z/data=!3m1!4b1
31	Spain	Ibiza (Es Soto)	dog	13.7		-18.5	11.1	38.9047	1.43715	0.0956724	exact	Nehlich et al. 2012	medieval	https://www.google.com/maps/search/es+soto/@38.9057577.1.4334211.17z/data=!3m1!4b1
31	Spain	Ibiza (Es Soto)	sheep/goat	13.9		-18.8	7.6	38.9047	1.43715	0.0956724	exact	Nehlich et al. 2012	medieval	https://www.google.com/maps/search/es+soto/@38.9057577.1.4334211.17z/data=!3m1!4b1
31	Spain	Ibiza (Es Soto)	cat	13.9		-19	9.9	38.9047	1.43715	0.0956724	exact	Nehlich et al. 2012	medieval	https://www.google.com/maps/search/es+soto/@38.9057577.1.4334211.17z/data=!3m1!4b1
31	Spain	Ibiza (Es Soto)	cat	14		-18.9	8.9	38.9047	1.43715	0.0956724	exact	Nehlich et al. 2012	medieval	https://www.google.com/maps/search/es+soto/@38.9057577.1.4334211.17z/data=!3m1!4b1
31	Spain	Ibiza (Es Soto)	sheep/goat	14		-20.9	9.3	38.9047	1.43715	0.0956724	exact	Nehlich et al. 2012	medieval	https://www.google.com/maps/search/es+soto/@38.9057577.1.4334211.17z/data=!3m1!4b1
31	Spain	Ibiza (Es Soto)	dog	14		-18.9	9.9	38.9047	1.43715	0.0956724	exact	Nehlich et al. 2012	medieval	https://www.google.com/maps/search/es+soto/@38.9057577.1.4334211.17z/data=!3m1!4b1
31	Spain	Ibiza (Es Soto)	human	14		-19.2	10.4	38.9047	1.43715	0.095672	exact	Nehlich et al. 2012	medieval
31	Spain	Ibiza (Es Soto)	dog	14		-18.4	10.9	38.9047	1.43715	0.0956724	exact	Nehlich et al. 2012	medieval	https://www.google.com/maps/search/es+soto/@38.9057577.1.4334211.17z/data=!3m1!4b1
31	Spain	Ibiza (Es Soto)	bird	14.2		-19.2	7.5	38.9047	1.43715	0.0956724	exact	Nehlich et al. 2012	medieval	https://www.google.com/maps/search/es+soto/@38.9057577.1.4334211.17z/data=!3m1!4b1
31	Spain	Ibiza (Es Soto)	sheep/goat	14.2		-18.9	7.9	38.9047	1.43715	0.0956724	exact	Nehlich et al. 2012	medieval	https://www.google.com/maps/search/es+soto/@38.9057577.1.4334211.17z/data=!3m1!4b1
31	Spain	Ibiza (Es Soto)	dog	14.2		-18.9	10.3	38.9047	1.43715	0.0956724	exact	Nehlich et al. 2012	medieval	https://www.google.com/maps/search/es+soto/@38.9057577.1.4334211.17z/data=!3m1!4b1
31	Spain	Ibiza (Es Soto)	cat	14.3		-19.2	9.6	38.9047	1.43715	0.0956724	exact	Nehlich et al. 2012	medieval	https://www.google.com/maps/search/es+soto/@38.9057577.1.4334211.17z/data=!3m1!4b1
31	Spain	Ibiza (Es Soto)	dog	14.3		-18.9	9.6	38.9047	1.43715	0.0956724	exact	Nehlich et al. 2012	medieval	https://www.google.com/maps/search/es+soto/@38.9057577.1.4334211.17z/data=!3m1!4b1
31	Spain	Ibiza (Es Soto)	dog	14.3		-19.1	10.2	38.9047	1.43715	0.0956724	exact	Nehlich et al. 2012	medieval	https://www.google.com/maps/search/es+soto/@38.9057577.1.4334211.17z/data=!3m1!4b1
31	Spain	Ibiza (Es Soto)	dog	14.4		-19.1	9.9	38.9047	1.43715	0.0956724	exact	Nehlich et al. 2012	medieval	https://www.google.com/maps/search/es+soto/@38.9057577.1.4334211.17z/data=!3m1!4b1
31	Spain	Ibiza (Es Soto)	sheep/goat	14.6		-20.4	6.4	38.9047	1.43715	0.0956724	exact	Nehlich et al. 2012	medieval	https://www.google.com/maps/search/es+soto/@38.9057577.1.4334211.17z/data=!3m1!4b1
31	Spain	Ibiza (Es Soto)	dog	14.6		-18.9	9.7	38.9047	1.43715	0.0956724	exact	Nehlich et al. 2012	medieval	https://www.google.com/maps/search/es+soto/@38.9057577.1.4334211.17z/data=!3m1!4b1
31	Spain	Ibiza (Es Soto)	dog	14.6		-18.5	11.1	38.9047	1.43715	0.0956724	exact	Nehlich et al. 2012	medieval	https://www.google.com/maps/search/es+soto/@38.9057577.1.4334211.17z/data=!3m1!4b1
31	Spain	Ibiza (Es Soto)	sheep/goat	14.7		-18.9	8.1	38.9047	1.43715	0.0956724	exact	Nehlich et al. 2012	medieval	https://www.google.com/maps/search/es+soto/@38.9057577.1.4334211.17z/data=!3m1!4b1
31	Spain	Ibiza (Es Soto)	human	14.7		-17.3	11.3	38.9047	1.43715	0.095672	exact	Nehlich et al. 2012	medieval
31	Spain	Ibiza (Es Soto)	pig	14.8		-19.7	5.1	38.9047	1.43715	0.0956724	exact	Nehlich et al. 2012	medieval	https://www.google.com/maps/search/es+soto/@38.9057577.1.4334211.17z/data=!3m1!4b1
31	Spain	Ibiza (Es Soto)	dog	14.8		-18.9	9.7	38.9047	1.43715	0.0956724	exact	Nehlich et al. 2012	medieval	https://www.google.com/maps/search/es+soto/@38.9057577.1.4334211.17z/data=!3m1!4b1
31	Spain	Ibiza (Es Soto)	bird	14.9		-19.5	7.9	38.9047	1.43715	0.0956724	exact	Nehlich et al. 2012	medieval	https://www.google.com/maps/search/es+soto/@38.9057577.1.4334211.17z/data=!3m1!4b1
31	Spain	Ibiza (Es Soto)	sheep/goat	14.9		-19.6	3.6	38.9047	1.43715	0.0956724	exact	Nehlich et al. 2012	medieval	https://www.google.com/maps/search/es+soto/@38.9057577.1.4334211.17z/data=!3m1!4b1
31	Spain	Ibiza (Es Soto)	dog	15		-19	10.2	38.9047	1.43715	0.0956724	exact	Nehlich et al. 2012	medieval	https://www.google.com/maps/search/es+soto/@38.9057577.1.4334211.17z/data=!3m1!4b1
31	Spain	Ibiza (Es Soto)	sheep/goat	15		-19.1	10.3	38.9047	1.43715	0.0956724	exact	Nehlich et al. 2012	medieval	https://www.google.com/maps/search/es+soto/@38.9057577.1.4334211.17z/data=!3m1!4b1
31	Spain	Ibiza (Es Soto)	dog	15		-18.9	10.3	38.9047	1.43715	0.0956724	exact	Nehlich et al. 2012	medieval	https://www.google.com/maps/search/es+soto/@38.9057577.1.4334211.17z/data=!3m1!4b1
31	Spain	Ibiza (Es Soto)	sheep/goat	15.1		-20.4	4.6	38.9047	1.43715	0.0956724	exact	Nehlich et al. 2012	medieval	https://www.google.com/maps/search/es+soto/@38.9057577.1.4334211.17z/data=!3m1!4b1
31	Spain	Ibiza (Es Soto)	dog	15.1		-19	10.2	38.9047	1.43715	0.0956724	exact	Nehlich et al. 2012	medieval	https://www.google.com/maps/search/es+soto/@38.9057577.1.4334211.17z/data=!3m1!4b1
31	Spain	Ibiza (Es Soto)	bird	15.2		-18.1	8.6	38.9047	1.43715	0.0956724	exact	Nehlich et al. 2012	medieval	https://www.google.com/maps/search/es+soto/@38.9057577.1.4334211.17z/data=!3m1!4b1
31	Spain	Ibiza (Es Soto)	sheep/goat	15.2		-20.8	5.4	38.9047	1.43715	0.0956724	exact	Nehlich et al. 2012	medieval	https://www.google.com/maps/search/es+soto/@38.9057577.1.4334211.17z/data=!3m1!4b1
31	Spain	Ibiza (Es Soto)	sheep/goat	15.4		-19.6	3.2	38.9047	1.43715	0.0956724	exact	Nehlich et al. 2012	medieval	https://www.google.com/maps/search/es+soto/@38.9057577.1.4334211.17z/data=!3m1!4b1
31	Spain	Ibiza (Es Soto)	cat	15.4		-18.9	9.2	38.9047	1.43715	0.0956724	exact	Nehlich et al. 2012	medieval	https://www.google.com/maps/search/es+soto/@38.9057577.1.4334211.17z/data=!3m1!4b1
31	Spain	Ibiza (Es Soto)	bird	15.5		-18.7	8.1	38.9047	1.43715	0.0956724	exact	Nehlich et al. 2012	medieval	https://www.google.com/maps/search/es+soto/@38.9057577.1.4334211.17z/data=!3m1!4b1
31	Spain	Ibiza (Es Soto)	dog	15.5		-18.6	11.6	38.9047	1.43715	0.0956724	exact	Nehlich et al. 2012	medieval	https://www.google.com/maps/search/es+soto/@38.9057577.1.4334211.17z/data=!3m1!4b1
31	Spain	Ibiza (Es Soto)	cat	15.7		-18.9	9.1	38.9047	1.43715	0.0956724	exact	Nehlich et al. 2012	medieval	https://www.google.com/maps/search/es+soto/@38.9057577.1.4334211.17z/data=!3m1!4b1
31	Spain	Ibiza (Es Soto)	sheep/goat	15.8		-19.9	3.8	38.9047	1.43715	0.0956724	exact	Nehlich et al. 2012	medieval	https://www.google.com/maps/search/es+soto/@38.9057577.1.4334211.17z/data=!3m1!4b1
31	Spain	Ibiza (Es Soto)	sheep/goat	15.8		-19.4	5.1	38.9047	1.43715	0.0956724	exact	Nehlich et al. 2012	medieval	https://www.google.com/maps/search/es+soto/@38.9057577.1.4334211.17z/data=!3m1!4b1
31	Spain	Ibiza (Es Soto)	sheep/goat	15.8		-19.5	8.4	38.9047	1.43715	0.0956724	exact	Nehlich et al. 2012	medieval	https://www.google.com/maps/search/es+soto/@38.9057577.1.4334211.17z/data=!3m1!4b1
31	Spain	Ibiza (Es Soto)	dog	15.8		-18.3	10.7	38.9047	1.43715	0.0956724	exact	Nehlich et al. 2012	medieval	https://www.google.com/maps/search/es+soto/@38.9057577.1.4334211.17z/data=!3m1!4b1
31	Spain	Ibiza (Es Soto)	cow	16		-20.2	8.3	38.9047	1.43715	0.0956724	exact	Nehlich et al. 2012	medieval	https://www.google.com/maps/search/es+soto/@38.9057577.1.4334211.17z/data=!3m1!4b1
31	Spain	Ibiza (Es Soto)	cow	16.4		-20.3	7.6	38.9047	1.43715	0.0956724	exact	Nehlich et al. 2012	medieval	https://www.google.com/maps/search/es+soto/@38.9057577.1.4334211.17z/data=!3m1!4b1
31	Spain	Ibiza (Es Soto)	cat	16.8		-18.9	9.2	38.9047	1.43715	0.0956724	exact	Nehlich et al. 2012	medieval	https://www.google.com/maps/search/es+soto/@38.9057577.1.4334211.17z/data=!3m1!4b1
31	Spain	Ibiza (Es Soto)	dog	16.9		-19.2	10.4	38.9047	1.43715	0.0956724	exact	Nehlich et al. 2012	medieval	https://www.google.com/maps/search/es+soto/@38.9057577.1.4334211.17z/data=!3m1!4b1
31	Spain	Ibiza (Es Soto)	cow	17.4		-20.4	8.3	38.9047	1.43715	0.0956724	exact	Nehlich et al. 2012	medieval	https://www.google.com/maps/search/es+soto/@38.9057577.1.4334211.17z/data=!3m1!4b1
32	Spain	Ibiza (Puig des Molins)	human	9.7		-18.9	10.9	38.9072	1.43028	0.095672	exact	Nehlich et al. 2012	punic urban
32	Spain	Ibiza (Puig des Molins)	human	11.2		-19.1	10.7	38.9072	1.43028	0.095672	exact	Nehlich et al. 2012	punic rural
32	Spain	Ibiza (Puig des Molins)	human	12				38.9072	1.43028	0.095672	exact	Nehlich et al. 2012	punic rural
32	Spain	Ibiza (Puig des Molins)	human	12.3		-19.1	11	38.9072	1.43028	0.095672	exact	Nehlich et al. 2012	punic urban
32	Spain	Ibiza (Puig des Molins)	human	12.9		-18.4	12.7	38.9072	1.43028	0.095672	exact	Nehlich et al. 2012	punic urban
32	Spain	Ibiza (Puig des Molins)	human	13.1		-18.5	11.3	38.9072	1.43028	0.095672	exact	Nehlich et al. 2012	punic urban
32	Spain	Ibiza (Puig des Molins)	human	14.7		-18.9	10.4	38.9072	1.43028	0.095672	exact	Nehlich et al. 2012	punic urban
32	Spain	Ibiza (Puig des Molins)	human	15.1		-18.5	11.8	38.9072	1.43028	0.095672	exact	Nehlich et al. 2012	punic urban
32	Spain	Ibiza (Puig des Molins)	human	15.2		-19.2	11.3	38.9072	1.43028	0.095672	exact	Nehlich et al. 2012	punic urban
30	Spain	Ibiza (S’Hort des Llimoners)	human	6.2		-18.8	10.23	38.9064	1.43599	0.095672	several 100 m	Nehlich et al. 2012	late antiquity early byzantine	not found
30	Spain	Ibiza (S’Hort des Llimoners)	human	8.7		-19.58	11.07	38.9064	1.43599	0.095672	several 100 m	Nehlich et al. 2012	late antiquity early byzantine	not found
30	Spain	Ibiza (S’Hort des Llimoners)	human	9.1		-19	9.9	38.9064	1.43599	0.095672	several 100 m	Nehlich et al. 2012	late antiquity early byzantine	not found
30	Spain	Ibiza (S’Hort des Llimoners)	human	9.2		-19.1	10.6	38.9064	1.43599	0.095672	several 100 m	Nehlich et al. 2012	late antiquity early byzantine	not found
30	Spain	Ibiza (S’Hort des Llimoners)	human	9.6		-19.5	10.1	38.9064	1.43599	0.095672	several 100 m	Nehlich et al. 2012	late antiquity early byzantine	not found
30	Spain	Ibiza (S’Hort des Llimoners)	human	9.8		-19.31	10.31	38.9064	1.43599	0.095672	several 100 m	Nehlich et al. 2012		not found
30	Spain	Ibiza (S’Hort des Llimoners)	human	9.9		-19	9.8	38.9064	1.43599	0.095672	several 100 m	Nehlich et al. 2012	late antiquity early byzantine	not found
30	Spain	Ibiza (S’Hort des Llimoners)	human	10		-18.9	10.7	38.9064	1.43599	0.095672	several 100 m	Nehlich et al. 2012	late antiquity early byzantine	not found
30	Spain	Ibiza (S’Hort des Llimoners)	human	10.1		-19.2	10.3	38.9064	1.43599	0.095672	several 100 m	Nehlich et al. 2012	late antiquity early byzantine	not found
30	Spain	Ibiza (S’Hort des Llimoners)	human	10.1		-19.7	11.2	38.9064	1.43599	0.095672	several 100 m	Nehlich et al. 2012	late antiquity early byzantine	not found
30	Spain	Ibiza (S’Hort des Llimoners)	human	10.6		-18.9	9.5	38.9064	1.43599	0.095672	several 100 m	Nehlich et al. 2012	late antiquity early byzantine	not found
30	Spain	Ibiza (S’Hort des Llimoners)	sheep/goat	11.4		-21	5.7	38.9064	1.43599	0.0956724	several 100 m	Nehlich et al. 2012	late antiquity early byzantine	not found
30	Spain	Ibiza (S’Hort des Llimoners)	human	12		-18	11.3	38.9064	1.43599	0.095672	several 100 m	Nehlich et al. 2012	late antiquity early byzantine	not found
30	Spain	Ibiza (S’Hort des Llimoners)	human	12.1		-19.6	11.8	38.9064	1.43599	0.095672	several 100 m	Nehlich et al. 2012	late antiquity early byzantine	not found
30	Spain	Ibiza (S’Hort des Llimoners)	human	12.4		-19	12.2	38.9064	1.43599	0.095672	several 100 m	Nehlich et al. 2012	late antiquity early byzantine	not found
30	Spain	Ibiza (S’Hort des Llimoners)	human	12.4		-18.2	13.5	38.9064	1.43599	0.095672	several 100 m	Nehlich et al. 2012	late antiquity early byzantine	not found
30	Spain	Ibiza (S’Hort des Llimoners)	human	12.5		-19.1	10.4	38.9064	1.43599	0.095672	several 100 m	Nehlich et al. 2012	late antiquity early byzantine	not found
30	Spain	Ibiza (S’Hort des Llimoners)	human	12.9		-18.6	10.1	38.9064	1.43599	0.095672	several 100 m	Nehlich et al. 2012	late antiquity early byzantine	not found
30	Spain	Ibiza (S’Hort des Llimoners)	human	12.9		-19.3	12.1	38.9064	1.43599	0.095672	several 100 m	Nehlich et al. 2012	late antiquity early byzantine	not found
30	Spain	Ibiza (S’Hort des Llimoners)	human	13		-19.4	12.6	38.9064	1.43599	0.095672	several 100 m	Nehlich et al. 2012	late antiquity early byzantine	not found
30	Spain	Ibiza (S’Hort des Llimoners)	cow	13.1		-20.3	7.7	38.9064	1.43599	0.0956724	several 100 m	Nehlich et al. 2012	late antiquity early byzantine	not found
30	Spain	Ibiza (S’Hort des Llimoners)	human	13.1		-19	10.2	38.9064	1.43599	0.095672	several 100 m	Nehlich et al. 2012	late antiquity early byzantine	not found
30	Spain	Ibiza (S’Hort des Llimoners)	human	13.1		-19.2	10.7	38.9064	1.43599	0.095672	several 100 m	Nehlich et al. 2012	late antiquity early byzantine	not found
30	Spain	Ibiza (S’Hort des Llimoners)	human	13.1		-19.5	11.2	38.9064	1.43599	0.095672	several 100 m	Nehlich et al. 2012	late antiquity early byzantine	not found
30	Spain	Ibiza (S’Hort des Llimoners)	human	13.1		-19.8	11.9	38.9064	1.43599	0.095672	several 100 m	Nehlich et al. 2012	late antiquity early byzantine	not found
30	Spain	Ibiza (S’Hort des Llimoners)	dog	13.2		-19	9.2	38.9064	1.43599	0.0956724	several 100 m	Nehlich et al. 2012	late antiquity early byzantine	not found
30	Spain	Ibiza (S’Hort des Llimoners)	human	13.3		-19	10.5	38.9064	1.43599	0.095672	several 100 m	Nehlich et al. 2012	late antiquity early byzantine	not found
30	Spain	Ibiza (S’Hort des Llimoners)	human	13.3		-18.8	11.9	38.9064	1.43599	0.095672	several 100 m	Nehlich et al. 2012	late antiquity early byzantine	not found
30	Spain	Ibiza (S’Hort des Llimoners)	human	13.4		-19.34	9.93	38.9064	1.43599	0.095672	several 100 m	Nehlich et al. 2012	late antiquity early byzantine	not found
30	Spain	Ibiza (S’Hort des Llimoners)	human	13.4		-19.4	11.8	38.9064	1.43599	0.095672	several 100 m	Nehlich et al. 2012	late antiquity early byzantine	not found
30	Spain	Ibiza (S’Hort des Llimoners)	human	13.5		-18.3	11.7	38.9064	1.43599	0.095672	several 100 m	Nehlich et al. 2012	late antiquity early byzantine	not found
30	Spain	Ibiza (S’Hort des Llimoners)	human	13.6		-19	10.5	38.9064	1.43599	0.095672	several 100 m	Nehlich et al. 2012	late antiquity early byzantine	not found
30	Spain	Ibiza (S’Hort des Llimoners)	sheep/goat	13.8		-20.2	8.7	38.9064	1.43599	0.0956724	several 100 m	Nehlich et al. 2012	late antiquity early byzantine	not found
30	Spain	Ibiza (S’Hort des Llimoners)	sheep/goat	14.1		-19.9	5.8	38.9064	1.43599	0.0956724	several 100 m	Nehlich et al. 2012	late antiquity early byzantine	not found
30	Spain	Ibiza (S’Hort des Llimoners)	human	14.1		-19.72	7.89	38.9064	1.43599	0.095672	several 100 m	Nehlich et al. 2012	late antiquity early byzantine	not found
30	Spain	Ibiza (S’Hort des Llimoners)	human	14.1		-19.2	8.3	38.9064	1.43599	0.095672	several 100 m	Nehlich et al. 2012	late antiquity early byzantine	not found
30	Spain	Ibiza (S’Hort des Llimoners)	cow	14.2		-19.9	7.2	38.9064	1.43599	0.0956724	several 100 m	Nehlich et al. 2012	late antiquity early byzantine	not found
30	Spain	Ibiza (S’Hort des Llimoners)	sheep/goat	14.3		-20.2	5.5	38.9064	1.43599	0.0956724	several 100 m	Nehlich et al. 2012	late antiquity early byzantine	not found
30	Spain	Ibiza (S’Hort des Llimoners)	human	14.3		-19.4	11.1	38.9064	1.43599	0.095672	several 100 m	Nehlich et al. 2012	late antiquity early byzantine	not found
30	Spain	Ibiza (S’Hort des Llimoners)	human	14.5		-19.4	10.8	38.9064	1.43599	0.095672	several 100 m	Nehlich et al. 2012	late antiquity early byzantine	not found
30	Spain	Ibiza (S’Hort des Llimoners)	pig	14.6		-20.8	5.5	38.9064	1.43599	0.0956724	several 100 m	Nehlich et al. 2012	late antiquity early byzantine	not found
30	Spain	Ibiza (S’Hort des Llimoners)	human	14.6		-19.51	10.43	38.9064	1.43599	0.095672	several 100 m	Nehlich et al. 2012	late antiquity early byzantine	not found
30	Spain	Ibiza (S’Hort des Llimoners)	sheep/goat	14.8		-20.1	4.2	38.9064	1.43599	0.0956724	several 100 m	Nehlich et al. 2012	late antiquity early byzantine	not found
30	Spain	Ibiza (S’Hort des Llimoners)	human	15.2		-19	11.9	38.9064	1.43599	0.095672	several 100 m	Nehlich et al. 2012	late antiquity early byzantine	not found
30	Spain	Ibiza (S’Hort des Llimoners)	sheep/goat	15.4		-19.8	4.2	38.9064	1.43599	0.0956724	several 100 m	Nehlich et al. 2012	late antiquity early byzantine	not found
30	Spain	Ibiza (S’Hort des Llimoners)	human	15.6		-19.5	11.1	38.9064	1.43599	0.095672	several 100 m	Nehlich et al. 2012	late antiquity early byzantine	not found
30	Spain	Ibiza (S’Hort des Llimoners)	sheep/goat	15.8		-18.1	5.5	38.9064	1.43599	0.0956724	several 100 m	Nehlich et al. 2012	late antiquity early byzantine	not found
30	Spain	Ibiza (S’Hort des Llimoners)	human	15.8		-19.4	11.4	38.9064	1.43599	0.095672	several 100 m	Nehlich et al. 2012	late antiquity early byzantine	not found
30	Spain	Ibiza (S’Hort des Llimoners)	pig	15.9		-20.8	6.1	38.9064	1.43599	0.0956724	several 100 m	Nehlich et al. 2012	late antiquity early byzantine	not found
30	Spain	Ibiza (S’Hort des Llimoners)	sheep/goat	16.6		-19.8	4.6	38.9064	1.43599	0.0956724	several 100 m	Nehlich et al. 2012	late antiquity early byzantine	not found
29	Spain	Ibiza (Ses Païsses de Cala d'Hort)	human	7.2		-18.46	9.48	38.8913	1.24108	2.45707	exact	Nehlich et al. 2012	punic rural
29	Spain	Ibiza (Ses Païsses de Cala d'Hort)	human	7.7		-20.69	10.54	38.8913	1.24108	2.45707	exact	Nehlich et al. 2012	punic rural
29	Spain	Ibiza (Ses Païsses de Cala d'Hort)	human	9.8		-18.44	9.68	38.8913	1.24108	2.45707	exact	Nehlich et al. 2012	punic rural
29	Spain	Ibiza (Ses Païsses de Cala d'Hort)	human	12.3		-18	12.2	38.8913	1.24108	2.45707	exact	Nehlich et al. 2012	punic rural
29	Spain	Ibiza (Ses Païsses de Cala d'Hort)	human	12.4		-19.2	12.4	38.8913	1.24108	2.45707	exact	Nehlich et al. 2012	punic rural
29	Spain	Ibiza (Ses Païsses de Cala d'Hort)	human	12.7		-18.6	12.2	38.8913	1.24108	2.45707	exact	Nehlich et al. 2012	punic rural
29	Spain	Ibiza (Ses Païsses de Cala d'Hort)	human	12.7				38.8913	1.24108	2.45707	exact	Nehlich et al. 2012	punic rural
29	Spain	Ibiza (Ses Païsses de Cala d'Hort)	human	12.8		-18.5	12.5	38.8913	1.24108	2.45707	exact	Nehlich et al. 2012	punic rural
29	Spain	Ibiza (Ses Païsses de Cala d'Hort)	human	13		-20.81	11.18	38.8913	1.24108	2.45707	exact	Nehlich et al. 2012	punic rural
29	Spain	Ibiza (Ses Païsses de Cala d'Hort)	human	13.1				38.8913	1.24108	2.45707	exact	Nehlich et al. 2012	punic rural
29	Spain	Ibiza (Ses Païsses de Cala d'Hort)	human	13.2		-19.84	10.49	38.8913	1.24108	2.45707	exact	Nehlich et al. 2012	punic rural
29	Spain	Ibiza (Ses Païsses de Cala d'Hort)	human	13.4		-18.4	12.3	38.8913	1.24108	2.45707	exact	Nehlich et al. 2012	punic rural
29	Spain	Ibiza (Ses Païsses de Cala d'Hort)	human	13.5		-18.4	11.7	38.8913	1.24108	2.45707	exact	Nehlich et al. 2012	punic rural
29	Spain	Ibiza (Ses Païsses de Cala d'Hort)	human	13.5		-18.9	12	38.8913	1.24108	2.45707	exact	Nehlich et al. 2012	punic rural
29	Spain	Ibiza (Ses Païsses de Cala d'Hort)	human	13.6		-18.3	12.7	38.8913	1.24108	2.45707	exact	Nehlich et al. 2012	punic rural
29	Spain	Ibiza (Ses Païsses de Cala d'Hort)	human	13.7		-18.9	12.3	38.8913	1.24108	2.45707	exact	Nehlich et al. 2012	punic rural
29	Spain	Ibiza (Ses Païsses de Cala d'Hort)	human	13.8		-18.5	11.9	38.8913	1.24108	2.45707	exact	Nehlich et al. 2012	punic rural
29	Spain	Ibiza (Ses Païsses de Cala d'Hort)	human	13.8		-18.93	12.13	38.8913	1.24108	2.45707	exact	Nehlich et al. 2012	punic rural
29	Spain	Ibiza (Ses Païsses de Cala d'Hort)	human	13.8		-18.7	12.4	38.8913	1.24108	2.45707	exact	Nehlich et al. 2012	punic rural
29	Spain	Ibiza (Ses Païsses de Cala d'Hort)	human	13.8		-18.3	13	38.8913	1.24108	2.45707	exact	Nehlich et al. 2012	punic rural
29	Spain	Ibiza (Ses Païsses de Cala d'Hort)	human	13.9		-18.3	12.6	38.8913	1.24108	2.45707	exact	Nehlich et al. 2012	punic rural
29	Spain	Ibiza (Ses Païsses de Cala d'Hort)	human	13.9		-19.1	12.9	38.8913	1.24108	2.45707	exact	Nehlich et al. 2012	punic rural
29	Spain	Ibiza (Ses Païsses de Cala d'Hort)	human	14		-18.6	12.2	38.8913	1.24108	2.45707	exact	Nehlich et al. 2012	punic rural
29	Spain	Ibiza (Ses Païsses de Cala d'Hort)	human	14		-18.9	12.4	38.8913	1.24108	2.45707	exact	Nehlich et al. 2012	punic rural
29	Spain	Ibiza (Ses Païsses de Cala d'Hort)	human	14		-18.6	12.8	38.8913	1.24108	2.45707	exact	Nehlich et al. 2012	punic rural
29	Spain	Ibiza (Ses Païsses de Cala d'Hort)	human	14		-18.7	13	38.8913	1.24108	2.45707	exact	Nehlich et al. 2012	punic rural
29	Spain	Ibiza (Ses Païsses de Cala d'Hort)	human	14.1		-18.4	12.4	38.8913	1.24108	2.45707	exact	Nehlich et al. 2012	punic rural
29	Spain	Ibiza (Ses Païsses de Cala d'Hort)	human	14.1		-18.51	12.63	38.8913	1.24108	2.45707	exact	Nehlich et al. 2012	punic rural
29	Spain	Ibiza (Ses Païsses de Cala d'Hort)	human	14.2		-18.4	12.34	38.8913	1.24108	2.45707	exact	Nehlich et al. 2012	punic rural
29	Spain	Ibiza (Ses Païsses de Cala d'Hort)	sheep/goat	14.3		-20.4	4.6	38.8913	1.24108	2.5	exact	Nehlich et al. 2012	punic rural	https://www.google.com/maps/place/Ses+Paisses+de+Cala+D%E2%80%99Hort+-+Extensio+del+Museo/@38.8914086.1.2379849.17z/data=!4m8!1m2!2m1!1sses+paisses+de+cala+d'hort!3m4!1s0x0:0x7e43618612b4af02!8m2!3d38.8912677!4d1.2410702
29	Spain	Ibiza (Ses Païsses de Cala d'Hort)	human	14.3		-19	11.92	38.8913	1.24108	2.45707	exact	Nehlich et al. 2012	punic rural
29	Spain	Ibiza (Ses Païsses de Cala d'Hort)	human	14.3		-18.5	12.3	38.8913	1.24108	2.45707	exact	Nehlich et al. 2012	punic rural
29	Spain	Ibiza (Ses Païsses de Cala d'Hort)	human	14.3		-19.3	12.6	38.8913	1.24108	2.45707	exact	Nehlich et al. 2012	punic rural
29	Spain	Ibiza (Ses Païsses de Cala d'Hort)	human	14.3		-18.3	12.6	38.8913	1.24108	2.45707	exact	Nehlich et al. 2012	punic rural
32	Spain	Ibiza (Ses Païsses de Cala d'Hort)	human	14.4		-18.63	12.43	38.8913	1.24108	2.45707	exact	Nehlich et al. 2012	punic rural
29	Spain	Ibiza (Ses Païsses de Cala d'Hort)	human	14.5		-18.8	12.6	38.8913	1.24108	2.45707	exact	Nehlich et al. 2012	punic rural
29	Spain	Ibiza (Ses Païsses de Cala d'Hort)	human	14.5				38.8913	1.24108	2.45707	exact	Nehlich et al. 2012	punic rural
29	Spain	Ibiza (Ses Païsses de Cala d'Hort)	human	14.6		-18.8	11.7	38.8913	1.24108	2.45707	exact	Nehlich et al. 2012	medieval
29	Spain	Ibiza (Ses Païsses de Cala d'Hort)	human	14.7		-19.2	11.83	38.8913	1.24108	2.45707	exact	Nehlich et al. 2012	punic rural
29	Spain	Ibiza (Ses Païsses de Cala d'Hort)	human	14.8		-18.6	12.5	38.8913	1.24108	2.45707	exact	Nehlich et al. 2012	punic rural
29	Spain	Ibiza (Ses Païsses de Cala d'Hort)	human	14.8		-18.5	12.8	38.8913	1.24108	2.45707	exact	Nehlich et al. 2012	punic rural
29	Spain	Ibiza (Ses Païsses de Cala d'Hort)	human	14.9		-19.55	12.24	38.8913	1.24108	2.45707	exact	Nehlich et al. 2012	punic rural
29	Spain	Ibiza (Ses Païsses de Cala d'Hort)	sheep/goat	15		-19.7	3.7	38.8913	1.24108	2.5	exact	Nehlich et al. 2012	punic rural	https://www.google.com/maps/place/Ses+Paisses+de+Cala+D%E2%80%99Hort+-+Extensio+del+Museo/@38.8914086.1.2379849.17z/data=!4m8!1m2!2m1!1sses+paisses+de+cala+d'hort!3m4!1s0x0:0x7e43618612b4af02!8m2!3d38.8912677!4d1.2410702
29	Spain	Ibiza (Ses Païsses de Cala d'Hort)	sheep/goat	15		-20.2	4.7	38.8913	1.24108	2.5	exact	Nehlich et al. 2012	punic rural	https://www.google.com/maps/place/Ses+Paisses+de+Cala+D%E2%80%99Hort+-+Extensio+del+Museo/@38.8914086.1.2379849.17z/data=!4m8!1m2!2m1!1sses+paisses+de+cala+d'hort!3m4!1s0x0:0x7e43618612b4af02!8m2!3d38.8912677!4d1.2410702
29	Spain	Ibiza (Ses Païsses de Cala d'Hort)	pig	15		-21.1	4.8	38.8913	1.24108	2.5	exact	Nehlich et al. 2012	punic rural	https://www.google.com/maps/place/Ses+Paisses+de+Cala+D%E2%80%99Hort+-+Extensio+del+Museo/@38.8914086.1.2379849.17z/data=!4m8!1m2!2m1!1sses+paisses+de+cala+d'hort!3m4!1s0x0:0x7e43618612b4af02!8m2!3d38.8912677!4d1.2410702
29	Spain	Ibiza (Ses Païsses de Cala d'Hort)	human	15		-18.6	12.1	38.8913	1.24108	2.45707	exact	Nehlich et al. 2012	punic rural
29	Spain	Ibiza (Ses Païsses de Cala d'Hort)	sheep/goat	15.3		-18.1	8.6	38.8913	1.24108	2.5	exact	Nehlich et al. 2012	punic rural	https://www.google.com/maps/place/Ses+Paisses+de+Cala+D%E2%80%99Hort+-+Extensio+del+Museo/@38.8914086.1.2379849.17z/data=!4m8!1m2!2m1!1sses+paisses+de+cala+d'hort!3m4!1s0x0:0x7e43618612b4af02!8m2!3d38.8912677!4d1.2410702
29	Spain	Ibiza (Ses Païsses de Cala d'Hort)	human	15.3		-19.31	12.53	38.8913	1.24108	2.45707	exact	Nehlich et al. 2012	punic rural
29	Spain	Ibiza (Ses Païsses de Cala d'Hort)	human	15.4		-18.7	12.4	38.8913	1.24108	2.45707	exact	Nehlich et al. 2012	punic rural
29	Spain	Ibiza (Ses Païsses de Cala d'Hort)	human	15.6		-18.6	12.6	38.8913	1.24108	2.45707	exact	Nehlich et al. 2012	punic rural
29	Spain	Ibiza (Ses Païsses de Cala d'Hort)	sheep/goat	15.8		-20.1	4.1	38.8913	1.24108	2.5	exact	Nehlich et al. 2012	punic rural	https://www.google.com/maps/place/Ses+Paisses+de+Cala+D%E2%80%99Hort+-+Extensio+del+Museo/@38.8914086.1.2379849.17z/data=!4m8!1m2!2m1!1sses+paisses+de+cala+d'hort!3m4!1s0x0:0x7e43618612b4af02!8m2!3d38.8912677!4d1.2410702
29	Spain	Ibiza (Ses Païsses de Cala d'Hort)	sheep/goat	15.9		-19.4	7.8	38.8913	1.24108	2.5	exact	Nehlich et al. 2012	punic rural	https://www.google.com/maps/place/Ses+Paisses+de+Cala+D%E2%80%99Hort+-+Extensio+del+Museo/@38.8914086.1.2379849.17z/data=!4m8!1m2!2m1!1sses+paisses+de+cala+d'hort!3m4!1s0x0:0x7e43618612b4af02!8m2!3d38.8912677!4d1.2410702
29	Spain	Ibiza (Ses Païsses de Cala d'Hort)	human	16.3				38.8913	1.24108	2.45707	exact	Nehlich et al. 2012	punic rural
15	Germany	Benzigerode	human	-2.5		-20.3	9.4	51.8421	10.8631	202.9	exact	Nehlich et al. 2014	Neolithic	https://www.wernigerode.de/Stadtleben/Die-Stadt/Ortschaften/Benzingerode/
15	Germany	Benzigerode	cattle	1.5		-21.3	6.6	51.8421	10.8631	202.9	exact	Nehlich et al. 2014	Neolithic	https://www.wernigerode.de/Stadtleben/Die-Stadt/Ortschaften/Benzingerode/
15	Germany	Benzigerode	cattle	1.6		-20.9	5.7	51.8421	10.8631	202.9	exact	Nehlich et al. 2014	Neolithic	https://www.wernigerode.de/Stadtleben/Die-Stadt/Ortschaften/Benzingerode/
15	Germany	Benzigerode	human	2.6		-20.2	9.2	51.8421	10.8631	202.9	exact	Nehlich et al. 2014	Neolithic	https://www.wernigerode.de/Stadtleben/Die-Stadt/Ortschaften/Benzingerode/
15	Germany	Benzigerode	human	2.8		-20	9.6	51.8421	10.8631	202.9	exact	Nehlich et al. 2014	Neolithic	https://www.wernigerode.de/Stadtleben/Die-Stadt/Ortschaften/Benzingerode/
15	Germany	Benzigerode	human	3.5		-19.6	10.3	51.8421	10.8631	202.9	exact	Nehlich et al. 2014	Neolithic	https://www.wernigerode.de/Stadtleben/Die-Stadt/Ortschaften/Benzingerode/
15	Germany	Benzigerode	human	4		-19.9	9.9	51.8421	10.8631	202.9	exact	Nehlich et al. 2014	Neolithic	https://www.wernigerode.de/Stadtleben/Die-Stadt/Ortschaften/Benzingerode/
15	Germany	Benzigerode	human	4.3		-20.1	8.8	51.8421	10.8631	202.9	exact	Nehlich et al. 2014	Neolithic	https://www.wernigerode.de/Stadtleben/Die-Stadt/Ortschaften/Benzingerode/
15	Germany	Benzigerode	marten	4.5		-21.1	5	51.8421	10.8631	202.9	exact	Nehlich et al. 2014	Neolithic	https://www.wernigerode.de/Stadtleben/Die-Stadt/Ortschaften/Benzingerode/
15	Germany	Benzigerode	human	4.6		-19.6	9.4	51.8421	10.8631	202.9	exact	Nehlich et al. 2014	Neolithic	https://www.wernigerode.de/Stadtleben/Die-Stadt/Ortschaften/Benzingerode/
15	Germany	Benzigerode	human	5.5		-19.8	9.6	51.8421	10.8631	202.9	exact	Nehlich et al. 2014	Neolithic	https://www.wernigerode.de/Stadtleben/Die-Stadt/Ortschaften/Benzingerode/
15	Germany	Benzigerode	human	6		-19.7	9.8	51.8421	10.8631	202.9	exact	Nehlich et al. 2014	Neolithic	https://www.wernigerode.de/Stadtleben/Die-Stadt/Ortschaften/Benzingerode/
15	Germany	Benzigerode	human	7.1		-19.7	9.6	51.8421	10.8631	202.9	exact	Nehlich et al. 2014	Neolithic	https://www.wernigerode.de/Stadtleben/Die-Stadt/Ortschaften/Benzingerode/
15	Germany	Benzigerode	human	7.5		-19.8	9.2	51.8421	10.8631	202.9	exact	Nehlich et al. 2014	Neolithic	https://www.wernigerode.de/Stadtleben/Die-Stadt/Ortschaften/Benzingerode/
15	Germany	Benzigerode	human	7.5		-19.8	9.6	51.8421	10.8631	202.9	exact	Nehlich et al. 2014	Neolithic	https://www.wernigerode.de/Stadtleben/Die-Stadt/Ortschaften/Benzingerode/
11	Germany	Derenburg	human	-4.2		-19.8	8.4	51.8721	10.9039	199.68	exact	Nehlich et al. 2014	Neolithic	https://de.wikipedia.org/wiki/Gr%C3%A4berfeld_von_Derenburg
11	Germany	Derenburg	human	-2		-19.2	9.7	51.8721	10.9039	199.68	exact	Nehlich et al. 2014	Neolithic	https://de.wikipedia.org/wiki/Gr%C3%A4berfeld_von_Derenburg
11	Germany	Derenburg	human	-1.6		-19.3	9.1	51.8721	10.9039	199.68	exact	Nehlich et al. 2014	Neolithic	https://de.wikipedia.org/wiki/Gr%C3%A4berfeld_von_Derenburg
11	Germany	Derenburg	cattle	-1.2		-20.2	7	51.8721	10.9039	199.68	exact	Nehlich et al. 2014	Neolithic	https://de.wikipedia.org/wiki/Gr%C3%A4berfeld_von_Derenburg
11	Germany	Derenburg	human	-1.2		-19.7	8.3	51.8721	10.9039	199.68	exact	Nehlich et al. 2014	Neolithic	https://de.wikipedia.org/wiki/Gr%C3%A4berfeld_von_Derenburg
11	Germany	Derenburg	human	-1.1		-19.6	8.6	51.8721	10.9039	199.68	exact	Nehlich et al. 2014	Neolithic	https://de.wikipedia.org/wiki/Gr%C3%A4berfeld_von_Derenburg
11	Germany	Derenburg	human	-0.9		-20.2	8.6	51.8721	10.9039	199.68	exact	Nehlich et al. 2014	Neolithic	https://de.wikipedia.org/wiki/Gr%C3%A4berfeld_von_Derenburg
11	Germany	Derenburg	human	-0.9		-19.4	9.2	51.8721	10.9039	199.68	exact	Nehlich et al. 2014	Neolithic	https://de.wikipedia.org/wiki/Gr%C3%A4berfeld_von_Derenburg
11	Germany	Derenburg	human	-0.8		-20	8.4	51.8721	10.9039	199.68	exact	Nehlich et al. 2014	Neolithic	https://de.wikipedia.org/wiki/Gr%C3%A4berfeld_von_Derenburg
11	Germany	Derenburg	pig	-0.6		-20.5	7.2	51.8721	10.9039	199.68	exact	Nehlich et al. 2014	Neolithic	https://de.wikipedia.org/wiki/Gr%C3%A4berfeld_von_Derenburg
11	Germany	Derenburg	cattle	-0.5		-20.1	7.1	51.8721	10.9039	199.68	exact	Nehlich et al. 2014	Neolithic	https://de.wikipedia.org/wiki/Gr%C3%A4berfeld_von_Derenburg
11	Germany	Derenburg	human	-0.4		-19.4	8.6	51.8721	10.9039	199.68	exact	Nehlich et al. 2014	Neolithic	https://de.wikipedia.org/wiki/Gr%C3%A4berfeld_von_Derenburg
11	Germany	Derenburg	cattle	-0.2		-21.4	7.3	51.8721	10.9039	199.68	exact	Nehlich et al. 2014	Neolithic	https://de.wikipedia.org/wiki/Gr%C3%A4berfeld_von_Derenburg
11	Germany	Derenburg	human	-0.2		-19.8	8.1	51.8721	10.9039	199.68	exact	Nehlich et al. 2014	Neolithic	https://de.wikipedia.org/wiki/Gr%C3%A4berfeld_von_Derenburg
11	Germany	Derenburg	human	-0.1		-19.4	8.8	51.8721	10.9039	199.68	exact	Nehlich et al. 2014	Neolithic	https://de.wikipedia.org/wiki/Gr%C3%A4berfeld_von_Derenburg
11	Germany	Derenburg	human	0		-20.6	8.6	51.8721	10.9039	199.68	exact	Nehlich et al. 2014	Neolithic	https://de.wikipedia.org/wiki/Gr%C3%A4berfeld_von_Derenburg
11	Germany	Derenburg	human	0.5		-20.5	8.6	51.8721	10.9039	199.68	exact	Nehlich et al. 2014	Neolithic	https://de.wikipedia.org/wiki/Gr%C3%A4berfeld_von_Derenburg
11	Germany	Derenburg	human	0.5		-19.4	9.2	51.8721	10.9039	199.68	exact	Nehlich et al. 2014	Neolithic	https://de.wikipedia.org/wiki/Gr%C3%A4berfeld_von_Derenburg
11	Germany	Derenburg	goat/sheep	0.6		-20.5	7	51.8721	10.9039	199.68	exact	Nehlich et al. 2014	Neolithic	https://de.wikipedia.org/wiki/Gr%C3%A4berfeld_von_Derenburg
11	Germany	Derenburg	human	0.6		-20	8.7	51.8721	10.9039	199.68	exact	Nehlich et al. 2014	Neolithic	https://de.wikipedia.org/wiki/Gr%C3%A4berfeld_von_Derenburg
11	Germany	Derenburg	human	0.8		-19.8	8.5	51.8721	10.9039	199.68	exact	Nehlich et al. 2014	Neolithic	https://de.wikipedia.org/wiki/Gr%C3%A4berfeld_von_Derenburg
11	Germany	Derenburg	human	0.9		-19.2	9.3	51.8721	10.9039	199.68	exact	Nehlich et al. 2014	Neolithic	https://de.wikipedia.org/wiki/Gr%C3%A4berfeld_von_Derenburg
11	Germany	Derenburg	cattle	1.2		-19.6	7.7	51.8721	10.9039	199.68	exact	Nehlich et al. 2014	Neolithic	https://de.wikipedia.org/wiki/Gr%C3%A4berfeld_von_Derenburg
11	Germany	Derenburg	human	1.2		-19.8	8.2	51.8721	10.9039	199.68	exact	Nehlich et al. 2014	Neolithic	https://de.wikipedia.org/wiki/Gr%C3%A4berfeld_von_Derenburg
11	Germany	Derenburg	human	1.3		-19.4	8.6	51.8721	10.9039	199.68	exact	Nehlich et al. 2014	Neolithic	https://de.wikipedia.org/wiki/Gr%C3%A4berfeld_von_Derenburg
11	Germany	Derenburg	human	1.4		-20.2	8.3	51.8721	10.9039	199.68	exact	Nehlich et al. 2014	Neolithic	https://de.wikipedia.org/wiki/Gr%C3%A4berfeld_von_Derenburg
11	Germany	Derenburg	human	1.4		-19.7	8.3	51.8721	10.9039	199.68	exact	Nehlich et al. 2014	Neolithic	https://de.wikipedia.org/wiki/Gr%C3%A4berfeld_von_Derenburg
11	Germany	Derenburg	human	1.4		-19.8	8.5	51.8721	10.9039	199.68	exact	Nehlich et al. 2014	Neolithic	https://de.wikipedia.org/wiki/Gr%C3%A4berfeld_von_Derenburg
11	Germany	Derenburg	human	1.4		-19.7	9.2	51.8721	10.9039	199.68	exact	Nehlich et al. 2014	Neolithic	https://de.wikipedia.org/wiki/Gr%C3%A4berfeld_von_Derenburg
11	Germany	Derenburg	human	1.6		-19.6	8.7	51.8721	10.9039	199.68	exact	Nehlich et al. 2014	Neolithic	https://de.wikipedia.org/wiki/Gr%C3%A4berfeld_von_Derenburg
11	Germany	Derenburg	human	1.7		-19.5	8.2	51.8721	10.9039	199.68	exact	Nehlich et al. 2014	Neolithic	https://de.wikipedia.org/wiki/Gr%C3%A4berfeld_von_Derenburg
11	Germany	Derenburg	human	1.7		-20	9	51.8721	10.9039	199.68	exact	Nehlich et al. 2014	Neolithic	https://de.wikipedia.org/wiki/Gr%C3%A4berfeld_von_Derenburg
11	Germany	Derenburg	human	1.8		-20.2	8.8	51.8721	10.9039	199.68	exact	Nehlich et al. 2014	Neolithic	https://de.wikipedia.org/wiki/Gr%C3%A4berfeld_von_Derenburg
11	Germany	Derenburg	human	2		-19.8	8.9	51.8721	10.9039	199.68	exact	Nehlich et al. 2014	Neolithic	https://de.wikipedia.org/wiki/Gr%C3%A4berfeld_von_Derenburg
11	Germany	Derenburg	human	2.5		-20.5	7.2	51.8721	10.9039	199.68	exact	Nehlich et al. 2014	Neolithic	https://de.wikipedia.org/wiki/Gr%C3%A4berfeld_von_Derenburg
11	Germany	Derenburg	human	2.7		-20.2	8.4	51.8721	10.9039	199.68	exact	Nehlich et al. 2014	Neolithic	https://de.wikipedia.org/wiki/Gr%C3%A4berfeld_von_Derenburg
11	Germany	Derenburg	cattle	2.8		-20.2	7.3	51.8721	10.9039	199.68	exact	Nehlich et al. 2014	Neolithic	https://de.wikipedia.org/wiki/Gr%C3%A4berfeld_von_Derenburg
11	Germany	Derenburg	human	3		-20.3	10.1	51.8721	10.9039	199.68	exact	Nehlich et al. 2014	Neolithic	https://de.wikipedia.org/wiki/Gr%C3%A4berfeld_von_Derenburg
17	Germany	Grebehna	human	2.3		-20.4	10	51.456	12.2558	276.361	exact	Nehlich et al. 2014	Bell Beaker	approximate
18	Germany	Grosstorkwitz	human	-1.4		-20.5	12.6	51.1895	12.237	307.58	exact	Nehlich et al. 2014	Bell Beaker	http://www.suehnekreuz.de/PHP/kr_detail.php?ID=6076
18	Germany	Grosstorkwitz	cattle	-0.8		-21.5	6.7	51.1895	12.237	307.58	exact	Nehlich et al. 2014	Bell Beaker	http://www.suehnekreuz.de/PHP/kr_detail.php?ID=6076
18	Germany	Grosstorkwitz	human	0.8		-20.5	10.9	51.1895	12.237	307.58	exact	Nehlich et al. 2014	Bell Beaker	http://www.suehnekreuz.de/PHP/kr_detail.php?ID=6076
18	Germany	Grosstorkwitz	human	1.1		-19.1	12.2	51.1895	12.237	307.58	exact	Nehlich et al. 2014	Bell Beaker	http://www.suehnekreuz.de/PHP/kr_detail.php?ID=6076
18	Germany	Grosstorkwitz	human	3.1		-19.6	10.7	51.1895	12.237	307.58	exact	Nehlich et al. 2014	Bell Beaker	http://www.suehnekreuz.de/PHP/kr_detail.php?ID=6076
18	Germany	Grosstorkwitz	human	3.2		-19.6	9.5	51.1895	12.237	307.58	exact	Nehlich et al. 2014	Bell Beaker	http://www.suehnekreuz.de/PHP/kr_detail.php?ID=6076
12	Germany	Halberstadt	human	-2.4		-21.6	5.8	51.8775	11.0444	211	exact	Nehlich et al. 2014	Neolithic	https://www.halberstadt.de/de/presseartikel-details/graeberfeld-aus-der-fruehen-bronzezeit-sonntagsfeld-ist-archaeologischer-dauerbrenner.html
12	Germany	Halberstadt	human	-1.2		-20.8	5.9	51.8775	11.0444	211	exact	Nehlich et al. 2014	Neolithic	https://www.halberstadt.de/de/presseartikel-details/graeberfeld-aus-der-fruehen-bronzezeit-sonntagsfeld-ist-archaeologischer-dauerbrenner.html
12	Germany	Halberstadt	human	0		-19.1	9.1	51.8775	11.0444	211	exact	Nehlich et al. 2014	Neolithic	https://www.halberstadt.de/de/presseartikel-details/graeberfeld-aus-der-fruehen-bronzezeit-sonntagsfeld-ist-archaeologischer-dauerbrenner.html
12	Germany	Halberstadt	human	0.1		-19.7	8.9	51.8775	11.0444	211	exact	Nehlich et al. 2014	Neolithic	https://www.halberstadt.de/de/presseartikel-details/graeberfeld-aus-der-fruehen-bronzezeit-sonntagsfeld-ist-archaeologischer-dauerbrenner.html
12	Germany	Halberstadt	human	0.3		-20	10.5	51.8775	11.0444	211	exact	Nehlich et al. 2014	Neolithic	https://www.halberstadt.de/de/presseartikel-details/graeberfeld-aus-der-fruehen-bronzezeit-sonntagsfeld-ist-archaeologischer-dauerbrenner.html
12	Germany	Halberstadt	human	0.4		-19.5	9.1	51.8775	11.0444	211	exact	Nehlich et al. 2014	Neolithic	https://www.halberstadt.de/de/presseartikel-details/graeberfeld-aus-der-fruehen-bronzezeit-sonntagsfeld-ist-archaeologischer-dauerbrenner.html
12	Germany	Halberstadt	human	0.8		-19.8	8.3	51.8775	11.0444	211	exact	Nehlich et al. 2014	Neolithic	https://www.halberstadt.de/de/presseartikel-details/graeberfeld-aus-der-fruehen-bronzezeit-sonntagsfeld-ist-archaeologischer-dauerbrenner.html
12	Germany	Halberstadt	human	1		-19.7	8.7	51.8775	11.0444	211	exact	Nehlich et al. 2014	Neolithic	https://www.halberstadt.de/de/presseartikel-details/graeberfeld-aus-der-fruehen-bronzezeit-sonntagsfeld-ist-archaeologischer-dauerbrenner.html
12	Germany	Halberstadt	human	1.2		-19.4	10.5	51.8775	11.0444	211	exact	Nehlich et al. 2014	Neolithic	https://www.halberstadt.de/de/presseartikel-details/graeberfeld-aus-der-fruehen-bronzezeit-sonntagsfeld-ist-archaeologischer-dauerbrenner.html
12	Germany	Halberstadt	human	1.3		-20.2	7.5	51.8775	11.0444	211	exact	Nehlich et al. 2014	Neolithic	https://www.halberstadt.de/de/presseartikel-details/graeberfeld-aus-der-fruehen-bronzezeit-sonntagsfeld-ist-archaeologischer-dauerbrenner.html
12	Germany	Halberstadt	human	1.5		-19.7	8.2	51.8775	11.0444	211	exact	Nehlich et al. 2014	Neolithic	https://www.halberstadt.de/de/presseartikel-details/graeberfeld-aus-der-fruehen-bronzezeit-sonntagsfeld-ist-archaeologischer-dauerbrenner.html
12	Germany	Halberstadt	human	1.6		-20.1	7.6	51.8775	11.0444	211	exact	Nehlich et al. 2014	Neolithic	https://www.halberstadt.de/de/presseartikel-details/graeberfeld-aus-der-fruehen-bronzezeit-sonntagsfeld-ist-archaeologischer-dauerbrenner.html
12	Germany	Halberstadt	human	1.6		-19.9	8.3	51.8775	11.0444	211	exact	Nehlich et al. 2014	Neolithic	https://www.halberstadt.de/de/presseartikel-details/graeberfeld-aus-der-fruehen-bronzezeit-sonntagsfeld-ist-archaeologischer-dauerbrenner.html
12	Germany	Halberstadt	human	1.6		-19.7	8.4	51.8775	11.0444	211	exact	Nehlich et al. 2014	Neolithic	https://www.halberstadt.de/de/presseartikel-details/graeberfeld-aus-der-fruehen-bronzezeit-sonntagsfeld-ist-archaeologischer-dauerbrenner.html
12	Germany	Halberstadt	human	1.6		-19.4	9.2	51.8775	11.0444	211	exact	Nehlich et al. 2014	Neolithic	https://www.halberstadt.de/de/presseartikel-details/graeberfeld-aus-der-fruehen-bronzezeit-sonntagsfeld-ist-archaeologischer-dauerbrenner.html
12	Germany	Halberstadt	human	1.7		-19.8	8.4	51.8775	11.0444	211	exact	Nehlich et al. 2014	Neolithic	https://www.halberstadt.de/de/presseartikel-details/graeberfeld-aus-der-fruehen-bronzezeit-sonntagsfeld-ist-archaeologischer-dauerbrenner.html
12	Germany	Halberstadt	human	1.7		-19.6	9	51.8775	11.0444	211	exact	Nehlich et al. 2014	Neolithic	https://www.halberstadt.de/de/presseartikel-details/graeberfeld-aus-der-fruehen-bronzezeit-sonntagsfeld-ist-archaeologischer-dauerbrenner.html
12	Germany	Halberstadt	human	1.7		-19.6	10.2	51.8775	11.0444	211	exact	Nehlich et al. 2014	Neolithic	https://www.halberstadt.de/de/presseartikel-details/graeberfeld-aus-der-fruehen-bronzezeit-sonntagsfeld-ist-archaeologischer-dauerbrenner.html
12	Germany	Halberstadt	human	1.8		-20.1	8	51.8775	11.0444	211	exact	Nehlich et al. 2014	Neolithic	https://www.halberstadt.de/de/presseartikel-details/graeberfeld-aus-der-fruehen-bronzezeit-sonntagsfeld-ist-archaeologischer-dauerbrenner.html
12	Germany	Halberstadt	human	1.8		-19.6	8.3	51.8775	11.0444	211	exact	Nehlich et al. 2014	Neolithic	https://www.halberstadt.de/de/presseartikel-details/graeberfeld-aus-der-fruehen-bronzezeit-sonntagsfeld-ist-archaeologischer-dauerbrenner.html
12	Germany	Halberstadt	human	1.8		-19.2	9.9	51.8775	11.0444	211	exact	Nehlich et al. 2014	Neolithic	https://www.halberstadt.de/de/presseartikel-details/graeberfeld-aus-der-fruehen-bronzezeit-sonntagsfeld-ist-archaeologischer-dauerbrenner.html
12	Germany	Halberstadt	human	1.9		-20.8	5.8	51.8775	11.0444	211	exact	Nehlich et al. 2014	Neolithic	https://www.halberstadt.de/de/presseartikel-details/graeberfeld-aus-der-fruehen-bronzezeit-sonntagsfeld-ist-archaeologischer-dauerbrenner.html
12	Germany	Halberstadt	human	1.9		-18.5	9.9	51.8775	11.0444	211	exact	Nehlich et al. 2014	Neolithic	https://www.halberstadt.de/de/presseartikel-details/graeberfeld-aus-der-fruehen-bronzezeit-sonntagsfeld-ist-archaeologischer-dauerbrenner.html
12	Germany	Halberstadt	human	2		-20	10.7	51.8775	11.0444	211	exact	Nehlich et al. 2014	Neolithic	https://www.halberstadt.de/de/presseartikel-details/graeberfeld-aus-der-fruehen-bronzezeit-sonntagsfeld-ist-archaeologischer-dauerbrenner.html
12	Germany	Halberstadt	human	2.1		-19.9	7.7	51.8775	11.0444	211	exact	Nehlich et al. 2014	Neolithic	https://www.halberstadt.de/de/presseartikel-details/graeberfeld-aus-der-fruehen-bronzezeit-sonntagsfeld-ist-archaeologischer-dauerbrenner.html
12	Germany	Halberstadt	human	2.2		-20.2	8.6	51.8775	11.0444	211	exact	Nehlich et al. 2014	Neolithic	https://www.halberstadt.de/de/presseartikel-details/graeberfeld-aus-der-fruehen-bronzezeit-sonntagsfeld-ist-archaeologischer-dauerbrenner.html
12	Germany	Halberstadt	human	2.2		-19.6	11.7	51.8775	11.0444	211	exact	Nehlich et al. 2014	Neolithic	https://www.halberstadt.de/de/presseartikel-details/graeberfeld-aus-der-fruehen-bronzezeit-sonntagsfeld-ist-archaeologischer-dauerbrenner.html
12	Germany	Halberstadt	human	2.3		-19.5	8.6	51.8775	11.0444	211	exact	Nehlich et al. 2014	Neolithic	https://www.halberstadt.de/de/presseartikel-details/graeberfeld-aus-der-fruehen-bronzezeit-sonntagsfeld-ist-archaeologischer-dauerbrenner.html
12	Germany	Halberstadt	human	2.4		-19.8	7.4	51.8775	11.0444	211	exact	Nehlich et al. 2014	Neolithic	https://www.halberstadt.de/de/presseartikel-details/graeberfeld-aus-der-fruehen-bronzezeit-sonntagsfeld-ist-archaeologischer-dauerbrenner.html
12	Germany	Halberstadt	human	2.5		-19.7	7.5	51.8775	11.0444	211	exact	Nehlich et al. 2014	Neolithic	https://www.halberstadt.de/de/presseartikel-details/graeberfeld-aus-der-fruehen-bronzezeit-sonntagsfeld-ist-archaeologischer-dauerbrenner.html
12	Germany	Halberstadt	human	2.5		-19.9	8.6	51.8775	11.0444	211	exact	Nehlich et al. 2014	Neolithic	https://www.halberstadt.de/de/presseartikel-details/graeberfeld-aus-der-fruehen-bronzezeit-sonntagsfeld-ist-archaeologischer-dauerbrenner.html
12	Germany	Halberstadt	human	2.6		-19.9	8	51.8775	11.0444	211	exact	Nehlich et al. 2014	Neolithic	https://www.halberstadt.de/de/presseartikel-details/graeberfeld-aus-der-fruehen-bronzezeit-sonntagsfeld-ist-archaeologischer-dauerbrenner.html
12	Germany	Halberstadt	human	2.8		-20.4	8.7	51.8775	11.0444	211	exact	Nehlich et al. 2014	Neolithic	https://www.halberstadt.de/de/presseartikel-details/graeberfeld-aus-der-fruehen-bronzezeit-sonntagsfeld-ist-archaeologischer-dauerbrenner.html
12	Germany	Halberstadt	human	2.9		-19.8	7.7	51.8775	11.0444	211	exact	Nehlich et al. 2014	Neolithic	https://www.halberstadt.de/de/presseartikel-details/graeberfeld-aus-der-fruehen-bronzezeit-sonntagsfeld-ist-archaeologischer-dauerbrenner.html
12	Germany	Halberstadt	human	3		-21.3	7	51.8775	11.0444	211	exact	Nehlich et al. 2014	Neolithic	https://www.halberstadt.de/de/presseartikel-details/graeberfeld-aus-der-fruehen-bronzezeit-sonntagsfeld-ist-archaeologischer-dauerbrenner.html
12	Germany	Halberstadt	human	3.6		-20.1	8	51.8775	11.0444	211	exact	Nehlich et al. 2014	Neolithic	https://www.halberstadt.de/de/presseartikel-details/graeberfeld-aus-der-fruehen-bronzezeit-sonntagsfeld-ist-archaeologischer-dauerbrenner.html
12	Germany	Halberstadt	human	3.8		-20.2	8.7	51.8775	11.0444	211	exact	Nehlich et al. 2014	Neolithic	https://www.halberstadt.de/de/presseartikel-details/graeberfeld-aus-der-fruehen-bronzezeit-sonntagsfeld-ist-archaeologischer-dauerbrenner.html
12	Germany	Halberstadt	human	3.9		-20.5	7.2	51.8775	11.0444	211	exact	Nehlich et al. 2014	Neolithic	https://www.halberstadt.de/de/presseartikel-details/graeberfeld-aus-der-fruehen-bronzezeit-sonntagsfeld-ist-archaeologischer-dauerbrenner.html
13	Germany	Karsdorf	human	1.9		-20.1	9.4	51.2942	11.6451	274	approximate	Nehlich et al. 2014	Neolithic	karsdorf
13	Germany	Karsdorf	cattle	2.5		-20.7	7.8	51.2942	11.6451	274	approximate	Nehlich et al. 2014	Neolithic	karsdorf
13	Germany	Karsdorf	human	2.5		-19.6	8.9	51.2942	11.6451	274	approximate	Nehlich et al. 2014	Neolithic	karsdorf
13	Germany	Karsdorf	human	2.5		-20	9.1	51.2942	11.6451	274	approximate	Nehlich et al. 2014	Neolithic	karsdorf
13	Germany	Karsdorf	human	2.6		-20.5	8.8	51.2942	11.6451	274	approximate	Nehlich et al. 2014	Neolithic	karsdorf
13	Germany	Karsdorf	human	2.6		-19.5	9.3	51.2942	11.6451	274	approximate	Nehlich et al. 2014	Neolithic	karsdorf
13	Germany	Karsdorf	human	2.7		-19.9	8.4	51.2942	11.6451	274	approximate	Nehlich et al. 2014	Neolithic	karsdorf
13	Germany	Karsdorf	human	2.9		-19.9	9	51.2942	11.6451	274	approximate	Nehlich et al. 2014	Neolithic	karsdorf
13	Germany	Karsdorf	pig	3		-21.7	8	51.2942	11.6451	274	approximate	Nehlich et al. 2014	Neolithic	karsdorf
13	Germany	Karsdorf	human	3		-20	9.1	51.2942	11.6451	274	approximate	Nehlich et al. 2014	Neolithic	karsdorf
13	Germany	Karsdorf	human	3.1		-19.7	9.2	51.2942	11.6451	274	approximate	Nehlich et al. 2014	Neolithic	karsdorf
13	Germany	Karsdorf	cattle	3.4		-21.1	6.2	51.2942	11.6451	274	approximate	Nehlich et al. 2014	Neolithic	karsdorf
13	Germany	Karsdorf	human	3.8		-19.7	8.5	51.2942	11.6451	274	approximate	Nehlich et al. 2014	Neolithic	karsdorf
13	Germany	Karsdorf	human	4		-20.2	6.3	51.2942	11.6451	274	approximate	Nehlich et al. 2014	Neolithic	karsdorf
13	Germany	Karsdorf	auroch	4.8		-20.8	6.1	51.2942	11.6451	274	approximate	Nehlich et al. 2014	Neolithic	karsdorf
13	Germany	Karsdorf	human	5.1		-20.1	8.4	51.2942	11.6451	274	approximate	Nehlich et al. 2014	Neolithic	karsdorf
13	Germany	Karsdorf	goat/sheep	5.4		-20.2	6.4	51.2942	11.6451	274	approximate	Nehlich et al. 2014	Neolithic	karsdorf
13	Germany	Karsdorf	human	5.8		-20.1	10.8	51.2942	11.6451	274	approximate	Nehlich et al. 2014	Neolithic	karsdorf
13	Germany	Karsdorf	pig	6		-22.2	7.6	51.2942	11.6451	274	approximate	Nehlich et al. 2014	Neolithic	karsdorf
13	Germany	Karsdorf	human	6.1		-20.3	8.8	51.2942	11.6451	274	approximate	Nehlich et al. 2014	Neolithic	karsdorf
13	Germany	Karsdorf	pig	6.2		-22.4	6.8	51.2942	11.6451	274	approximate	Nehlich et al. 2014	Neolithic	karsdorf
13	Germany	Karsdorf	cattle	6.2		-21.3	8.7	51.2942	11.6451	274	approximate	Nehlich et al. 2014	Neolithic	karsdorf
13	Germany	Karsdorf	human	7		-19.8	8.5	51.2942	11.6451	274	approximate	Nehlich et al. 2014	Neolithic	karsdorf
13	Germany	Karsdorf	cattle	7.1		-22.2	4.5	51.2942	11.6451	274	approximate	Nehlich et al. 2014	Neolithic	karsdorf
13	Germany	Karsdorf	goat/sheep	9.6		-20.6	6.2	51.2942	11.6451	274	approximate	Nehlich et al. 2014	Neolithic	karsdorf
16	Germany	Kölsa	human	0		-20	10	51.4833	12.2285	276.5	exact	Nehlich et al. 2014	Bell Beaker	https://www.thewindpower.net/windfarm_fr_3516_kolsa-(sachsen).php
16	Germany	Kölsa	pig	2.3		-22	8.2	51.4833	12.2285	276.5	exact	Nehlich et al. 2014	Bell Beaker	https://www.thewindpower.net/windfarm_fr_3516_kolsa-(sachsen).php
16	Germany	Kölsa	human	4.4		-20.1	9.7	51.4833	12.2285	276.5	exact	Nehlich et al. 2014	Bell Beaker	https://www.thewindpower.net/windfarm_fr_3516_kolsa-(sachsen).php
16	Germany	Kölsa	human	4.7		-20.6	10.4	51.4833	12.2285	276.5	exact	Nehlich et al. 2014	Bell Beaker	https://www.thewindpower.net/windfarm_fr_3516_kolsa-(sachsen).php
16	Germany	Kölsa	pig	5.8		-21.3	5.5	51.4833	12.2285	276.5	exact	Nehlich et al. 2014	Bell Beaker	https://www.thewindpower.net/windfarm_fr_3516_kolsa-(sachsen).php
14	Germany	Westerhausen	human	-2.3		-19.1	9.1	51.8119	11.0536	208	approximate	Nehlich et al. 2014	Iron Age	königstein. westerhausen
14	Germany	Westerhausen	human	1.8		-18.3	9.5	51.8119	11.0536	208	approximate	Nehlich et al. 2014	Iron Age	königstein. westerhausen
14	Germany	Westerhausen	human	1.9		-20.1	8.3	51.8119	11.0536	208	approximate	Nehlich et al. 2014	Iron Age	königstein. westerhausen
14	Germany	Westerhausen	human	2.5		-18.1	9.7	51.8119	11.0536	208	approximate	Nehlich et al. 2014	Iron Age	königstein. westerhausen
14	Germany	Westerhausen	human	2.8		-18.6	8.7	51.8119	11.0536	208	approximate	Nehlich et al. 2014	Iron Age	königstein. westerhausen
14	Germany	Westerhausen	human	2.9		-19.1	9.4	51.8119	11.0536	208	approximate	Nehlich et al. 2014	Iron Age	königstein. westerhausen
14	Germany	Westerhausen	human	3.5		-18.1	9.8	51.8119	11.0536	208	approximate	Nehlich et al. 2014	Iron Age	königstein. westerhausen
14	Germany	Westerhausen	human	4.3		-19.8	8.4	51.8119	11.0536	208	approximate	Nehlich et al. 2014	Iron Age	königstein. westerhausen
14	Germany	Westerhausen	animal und.	4.7		-19.8	6.1	51.8119	11.0536	208	approximate	Nehlich et al. 2014	Iron Age	königstein. westerhausen
14	Germany	Westerhausen	cattle	5		-21.1	5.5	51.8119	11.0536	208	approximate	Nehlich et al. 2014	Iron Age	königstein. westerhausen
14	Germany	Westerhausen	deer	5		-19.5	6.5	51.8119	11.0536	208	approximate	Nehlich et al. 2014	Iron Age	königstein. westerhausen
14	Germany	Westerhausen	deer	5		-20.6	8.1	51.8119	11.0536	208	approximate	Nehlich et al. 2014	Iron Age	königstein. westerhausen
14	Germany	Westerhausen	cattle	5.5		-20.6	6.6	51.8119	11.0536	208	approximate	Nehlich et al. 2014	Iron Age	königstein. westerhausen
14	Germany	Westerhausen	human	5.5		-18.2	10.1	51.8119	11.0536	208	approximate	Nehlich et al. 2014	Iron Age	königstein. westerhausen
14	Germany	Westerhausen	human	5.8		-19.2	10.1	51.8119	11.0536	208	approximate	Nehlich et al. 2014	Iron Age	königstein. westerhausen
14	Germany	Westerhausen	human	6		-18.5	9.9	51.8119	11.0536	208	approximate	Nehlich et al. 2014	Iron Age	königstein. westerhausen
14	Germany	Westerhausen	human	6		-19.2	10	51.8119	11.0536	208	approximate	Nehlich et al. 2014	Iron Age	königstein. westerhausen
14	Germany	Westerhausen	human	6.5		-18.4	9.8	51.8119	11.0536	208	approximate	Nehlich et al. 2014	Iron Age	königstein. westerhausen
14	Germany	Westerhausen	human	6.6		-19	10.2	51.8119	11.0536	208	approximate	Nehlich et al. 2014	Iron Age	königstein. westerhausen
14	Germany	Westerhausen	deer	7.2		-21.3	6.1	51.8119	11.0536	208	approximate	Nehlich et al. 2014	Iron Age	königstein. westerhausen
14	Germany	Westerhausen	human	7.3		-19	8.6	51.8119	11.0536	208	approximate	Nehlich et al. 2014	Iron Age	königstein. westerhausen
14	Germany	Westerhausen	human	7.3		-18.2	10.6	51.8119	11.0536	208	approximate	Nehlich et al. 2014	Iron Age	königstein. westerhausen
14	Germany	Westerhausen	human	8.1		-18.6	8	51.8119	11.0536	208	approximate	Nehlich et al. 2014	Iron Age	königstein. westerhausen
14	Germany	Westerhausen	human	8.1		-19.7	8.1	51.8119	11.0536	208	approximate	Nehlich et al. 2014	Iron Age	königstein. westerhausen
14	Germany	Westerhausen	human	9.4		-19	9.3	51.8119	11.0536	208	approximate	Nehlich et al. 2014	Iron Age	königstein. westerhausen
20	Germany	Nieder-Mörlen	animal (average)	1.9				50.4	8.72	316	approximate	Nehlich, Schade-Lindig 2013	Neolithic
20	Germany	Nieder-Mörlen	human (average)	2.1				50.4	8.72	316	approximate	Nehlich, Schade-Lindig 2013	Neolithic
19	Germany	Neckarsulm	animal (average)	2.4				49.1823	9.2389	428.72	few meters	Nehlich, Wahl 2010	Bronze Age	https://de.wikipedia.org/wiki/Neckarsulm#Vor-_und_Fr%C3%BChgeschichte
19	Germany	Neckarsulm	human (average)	4.9				49.1823	9.2389	428.72	few meters	Nehlich, Wahl 2010	Bronze Age	https://de.wikipedia.org/wiki/Neckarsulm#Vor-_und_Fr%C3%BChgeschichte
22	Germany	Singen	human	-0.6	12			47.766	8.83502	367.243	few meters	Oelze et al. 2012a	Bronze Age	https://www.degruyter.com/view/book/9783110266306/10.1515/9783110266306.225.xml
22	Germany	Singen	human	-0.1	65			47.766	8.83502	367.243	few meters	Oelze et al. 2012a	Bronze Age	https://www.degruyter.com/view/book/9783110266306/10.1515/9783110266306.225.xml
22	Germany	Singen	human	0.1	82			47.766	8.83502	367.243	few meters	Oelze et al. 2012a	Bronze Age	https://www.degruyter.com/view/book/9783110266306/10.1515/9783110266306.225.xml
22	Germany	Singen	human	0.6	33			47.766	8.83502	367.243	few meters	Oelze et al. 2012a	Bronze Age	https://www.degruyter.com/view/book/9783110266306/10.1515/9783110266306.225.xml
22	Germany	Singen	human	0.6	72			47.766	8.83502	367.243	few meters	Oelze et al. 2012a	Bronze Age	https://www.degruyter.com/view/book/9783110266306/10.1515/9783110266306.225.xml
22	Germany	Singen	human	0.6	74			47.766	8.83502	367.243	few meters	Oelze et al. 2012a	Bronze Age	https://www.degruyter.com/view/book/9783110266306/10.1515/9783110266306.225.xml
22	Germany	Singen	human	0.9	57			47.766	8.83502	367.243	few meters	Oelze et al. 2012a	Bronze Age	https://www.degruyter.com/view/book/9783110266306/10.1515/9783110266306.225.xml
22	Germany	Singen	human	0.9	70			47.766	8.83502	367.243	few meters	Oelze et al. 2012a	Bronze Age	https://www.degruyter.com/view/book/9783110266306/10.1515/9783110266306.225.xml
22	Germany	Singen	human	1	6			47.766	8.83502	367.243	few meters	Oelze et al. 2012a	Bronze Age	https://www.degruyter.com/view/book/9783110266306/10.1515/9783110266306.225.xml
22	Germany	Singen	human	1	63			47.766	8.83502	367.243	few meters	Oelze et al. 2012a	Bronze Age	https://www.degruyter.com/view/book/9783110266306/10.1515/9783110266306.225.xml
22	Germany	Singen	human	1	71			47.766	8.83502	367.243	few meters	Oelze et al. 2012a	Bronze Age	https://www.degruyter.com/view/book/9783110266306/10.1515/9783110266306.225.xml
22	Germany	Singen	human	1	79			47.766	8.83502	367.243	few meters	Oelze et al. 2012a	Bronze Age	https://www.degruyter.com/view/book/9783110266306/10.1515/9783110266306.225.xml
22	Germany	Singen	human	1.2	61			47.766	8.83502	367.243	few meters	Oelze et al. 2012a	Bronze Age	https://www.degruyter.com/view/book/9783110266306/10.1515/9783110266306.225.xml
22	Germany	Singen	human	1.3	73			47.766	8.83502	367.243	few meters	Oelze et al. 2012a	Bronze Age	https://www.degruyter.com/view/book/9783110266306/10.1515/9783110266306.225.xml
22	Germany	Singen	human	1.4	67			47.766	8.83502	367.243	few meters	Oelze et al. 2012a	Bronze Age	https://www.degruyter.com/view/book/9783110266306/10.1515/9783110266306.225.xml
22	Germany	Singen	human	1.5	46			47.766	8.83502	367.243	few meters	Oelze et al. 2012a	Bronze Age	https://www.degruyter.com/view/book/9783110266306/10.1515/9783110266306.225.xml
22	Germany	Singen	human	1.7	19			47.766	8.83502	367.243	few meters	Oelze et al. 2012a	Bronze Age	https://www.degruyter.com/view/book/9783110266306/10.1515/9783110266306.225.xml
22	Germany	Singen	human	1.7	87			47.766	8.83502	367.243	few meters	Oelze et al. 2012a	Bronze Age	https://www.degruyter.com/view/book/9783110266306/10.1515/9783110266306.225.xml
22	Germany	Singen	human	2.1	80			47.766	8.83502	367.243	few meters	Oelze et al. 2012a	Bronze Age	https://www.degruyter.com/view/book/9783110266306/10.1515/9783110266306.225.xml
22	Germany	Singen	human	2.2	45			47.766	8.83502	367.243	few meters	Oelze et al. 2012a	Bronze Age	https://www.degruyter.com/view/book/9783110266306/10.1515/9783110266306.225.xml
22	Germany	Singen	human	2.3	69			47.766	8.83502	367.243	few meters	Oelze et al. 2012a	Bronze Age	https://www.degruyter.com/view/book/9783110266306/10.1515/9783110266306.225.xml
22	Germany	Singen	human	2.8	77			47.766	8.83502	367.243	few meters	Oelze et al. 2012a	Bronze Age	https://www.degruyter.com/view/book/9783110266306/10.1515/9783110266306.225.xml
22	Germany	Singen	human	3.4	68			47.766	8.83502	367.243	few meters	Oelze et al. 2012a	Bronze Age	https://www.degruyter.com/view/book/9783110266306/10.1515/9783110266306.225.xml
21	Germany	Magdalenberg	human	0.9		-19.5	10	48.0446	8.44374	400.2	exact	Oelze et al. 2012b	Iron Age	https://www.google.com/maps/place/Magdalenenberg+(keltischer+Grabh%C3%BCgel)/@48.0444382.8.4415395.17z/data=!3m1!4b1!4m5!3m4!1s0x4790942bee2aff5d:0xa91b1a02e103fc5f!8m2!3d48.0444346!4d8.4437335
21	Germany	Magdalenberg	human	1.1		-19.8	9.5	48.0446	8.44374	400.2	exact	Oelze et al. 2012b	Iron Age	https://www.google.com/maps/place/Magdalenenberg+(keltischer+Grabh%C3%BCgel)/@48.0444382.8.4415395.17z/data=!3m1!4b1!4m5!3m4!1s0x4790942bee2aff5d:0xa91b1a02e103fc5f!8m2!3d48.0444346!4d8.4437335
21	Germany	Magdalenberg	human	1.9		-19.7	9	48.0446	8.44374	400.2	exact	Oelze et al. 2012b	Iron Age	https://www.google.com/maps/place/Magdalenenberg+(keltischer+Grabh%C3%BCgel)/@48.0444382.8.4415395.17z/data=!3m1!4b1!4m5!3m4!1s0x4790942bee2aff5d:0xa91b1a02e103fc5f!8m2!3d48.0444346!4d8.4437335
21	Germany	Magdalenberg	human	2		-19.5	8.5	48.0446	8.44374	400.2	exact	Oelze et al. 2012b	Iron Age	https://www.google.com/maps/place/Magdalenenberg+(keltischer+Grabh%C3%BCgel)/@48.0444382.8.4415395.17z/data=!3m1!4b1!4m5!3m4!1s0x4790942bee2aff5d:0xa91b1a02e103fc5f!8m2!3d48.0444346!4d8.4437335
21	Germany	Magdalenberg	dog	2.2		-20.6	8.3	48.0446	8.44374	400.2	exact	Oelze et al. 2012b	Iron Age	https://www.google.com/maps/place/Magdalenenberg+(keltischer+Grabh%C3%BCgel)/@48.0444382.8.4415395.17z/data=!3m1!4b1!4m5!3m4!1s0x4790942bee2aff5d:0xa91b1a02e103fc5f!8m2!3d48.0444346!4d8.4437335
21	Germany	Magdalenberg	cattle	2.6		-21.3	5.7	48.0446	8.44374	400.2	exact	Oelze et al. 2012b	Iron Age	https://www.google.com/maps/place/Magdalenenberg+(keltischer+Grabh%C3%BCgel)/@48.0444382.8.4415395.17z/data=!3m1!4b1!4m5!3m4!1s0x4790942bee2aff5d:0xa91b1a02e103fc5f!8m2!3d48.0444346!4d8.4437335
21	Germany	Magdalenberg	human	2.6		-19.9	9.7	48.0446	8.44374	400.2	exact	Oelze et al. 2012b	Iron Age	https://www.google.com/maps/place/Magdalenenberg+(keltischer+Grabh%C3%BCgel)/@48.0444382.8.4415395.17z/data=!3m1!4b1!4m5!3m4!1s0x4790942bee2aff5d:0xa91b1a02e103fc5f!8m2!3d48.0444346!4d8.4437335
21	Germany	Magdalenberg	human	2.7		-20	9.8	48.0446	8.44374	400.2	exact	Oelze et al. 2012b	Iron Age	https://www.google.com/maps/place/Magdalenenberg+(keltischer+Grabh%C3%BCgel)/@48.0444382.8.4415395.17z/data=!3m1!4b1!4m5!3m4!1s0x4790942bee2aff5d:0xa91b1a02e103fc5f!8m2!3d48.0444346!4d8.4437335
21	Germany	Magdalenberg	human	2.7		-19.7	9.8	48.0446	8.44374	400.2	exact	Oelze et al. 2012b	Iron Age	https://www.google.com/maps/place/Magdalenenberg+(keltischer+Grabh%C3%BCgel)/@48.0444382.8.4415395.17z/data=!3m1!4b1!4m5!3m4!1s0x4790942bee2aff5d:0xa91b1a02e103fc5f!8m2!3d48.0444346!4d8.4437335
21	Germany	Magdalenberg	cat	2.8		-20.2	8.2	48.0446	8.44374	400.2	exact	Oelze et al. 2012b	Iron Age	https://www.google.com/maps/place/Magdalenenberg+(keltischer+Grabh%C3%BCgel)/@48.0444382.8.4415395.17z/data=!3m1!4b1!4m5!3m4!1s0x4790942bee2aff5d:0xa91b1a02e103fc5f!8m2!3d48.0444346!4d8.4437335
21	Germany	Magdalenberg	human	2.8		-19.9	10.2	48.0446	8.44374	400.2	exact	Oelze et al. 2012b	Iron Age	https://www.google.com/maps/place/Magdalenenberg+(keltischer+Grabh%C3%BCgel)/@48.0444382.8.4415395.17z/data=!3m1!4b1!4m5!3m4!1s0x4790942bee2aff5d:0xa91b1a02e103fc5f!8m2!3d48.0444346!4d8.4437335
21	Germany	Magdalenberg	human	2.9		-19.8	9.1	48.0446	8.44374	400.2	exact	Oelze et al. 2012b	Iron Age	https://www.google.com/maps/place/Magdalenenberg+(keltischer+Grabh%C3%BCgel)/@48.0444382.8.4415395.17z/data=!3m1!4b1!4m5!3m4!1s0x4790942bee2aff5d:0xa91b1a02e103fc5f!8m2!3d48.0444346!4d8.4437335
21	Germany	Magdalenberg	human	2.9		-19.8	9.8	48.0446	8.44374	400.2	exact	Oelze et al. 2012b	Iron Age	https://www.google.com/maps/place/Magdalenenberg+(keltischer+Grabh%C3%BCgel)/@48.0444382.8.4415395.17z/data=!3m1!4b1!4m5!3m4!1s0x4790942bee2aff5d:0xa91b1a02e103fc5f!8m2!3d48.0444346!4d8.4437335
21	Germany	Magdalenberg	human	2.9		-19.7	10.3	48.0446	8.44374	400.2	exact	Oelze et al. 2012b	Iron Age	https://www.google.com/maps/place/Magdalenenberg+(keltischer+Grabh%C3%BCgel)/@48.0444382.8.4415395.17z/data=!3m1!4b1!4m5!3m4!1s0x4790942bee2aff5d:0xa91b1a02e103fc5f!8m2!3d48.0444346!4d8.4437335
21	Germany	Magdalenberg	human	3.1		-18.8	10	48.0446	8.44374	400.2	exact	Oelze et al. 2012b	Iron Age	https://www.google.com/maps/place/Magdalenenberg+(keltischer+Grabh%C3%BCgel)/@48.0444382.8.4415395.17z/data=!3m1!4b1!4m5!3m4!1s0x4790942bee2aff5d:0xa91b1a02e103fc5f!8m2!3d48.0444346!4d8.4437335
21	Germany	Magdalenberg	human	3.2		-19.6	10.2	48.0446	8.44374	400.2	exact	Oelze et al. 2012b	Iron Age	https://www.google.com/maps/place/Magdalenenberg+(keltischer+Grabh%C3%BCgel)/@48.0444382.8.4415395.17z/data=!3m1!4b1!4m5!3m4!1s0x4790942bee2aff5d:0xa91b1a02e103fc5f!8m2!3d48.0444346!4d8.4437335
21	Germany	Magdalenberg	human	3.4		-19.6	10.2	48.0446	8.44374	400.2	exact	Oelze et al. 2012b	Iron Age	https://www.google.com/maps/place/Magdalenenberg+(keltischer+Grabh%C3%BCgel)/@48.0444382.8.4415395.17z/data=!3m1!4b1!4m5!3m4!1s0x4790942bee2aff5d:0xa91b1a02e103fc5f!8m2!3d48.0444346!4d8.4437335
21	Germany	Magdalenberg	human	3.4		-19.3	10.5	48.0446	8.44374	400.2	exact	Oelze et al. 2012b	Iron Age	https://www.google.com/maps/place/Magdalenenberg+(keltischer+Grabh%C3%BCgel)/@48.0444382.8.4415395.17z/data=!3m1!4b1!4m5!3m4!1s0x4790942bee2aff5d:0xa91b1a02e103fc5f!8m2!3d48.0444346!4d8.4437335
21	Germany	Magdalenberg	human	3.5		-19.9	8.9	48.0446	8.44374	400.2	exact	Oelze et al. 2012b	Iron Age	https://www.google.com/maps/place/Magdalenenberg+(keltischer+Grabh%C3%BCgel)/@48.0444382.8.4415395.17z/data=!3m1!4b1!4m5!3m4!1s0x4790942bee2aff5d:0xa91b1a02e103fc5f!8m2!3d48.0444346!4d8.4437335
21	Germany	Magdalenberg	human	3.5		-19.4	9.1	48.0446	8.44374	400.2	exact	Oelze et al. 2012b	Iron Age	https://www.google.com/maps/place/Magdalenenberg+(keltischer+Grabh%C3%BCgel)/@48.0444382.8.4415395.17z/data=!3m1!4b1!4m5!3m4!1s0x4790942bee2aff5d:0xa91b1a02e103fc5f!8m2!3d48.0444346!4d8.4437335
21	Germany	Magdalenberg	human	3.5		-19.2	10.9	48.0446	8.44374	400.2	exact	Oelze et al. 2012b	Iron Age	https://www.google.com/maps/place/Magdalenenberg+(keltischer+Grabh%C3%BCgel)/@48.0444382.8.4415395.17z/data=!3m1!4b1!4m5!3m4!1s0x4790942bee2aff5d:0xa91b1a02e103fc5f!8m2!3d48.0444346!4d8.4437335
21	Germany	Magdalenberg	human	3.5		-18.9	10.9	48.0446	8.44374	400.2	exact	Oelze et al. 2012b	Iron Age	https://www.google.com/maps/place/Magdalenenberg+(keltischer+Grabh%C3%BCgel)/@48.0444382.8.4415395.17z/data=!3m1!4b1!4m5!3m4!1s0x4790942bee2aff5d:0xa91b1a02e103fc5f!8m2!3d48.0444346!4d8.4437335
21	Germany	Magdalenberg	human	3.6		-19.6	9.5	48.0446	8.44374	400.2	exact	Oelze et al. 2012b	Iron Age	https://www.google.com/maps/place/Magdalenenberg+(keltischer+Grabh%C3%BCgel)/@48.0444382.8.4415395.17z/data=!3m1!4b1!4m5!3m4!1s0x4790942bee2aff5d:0xa91b1a02e103fc5f!8m2!3d48.0444346!4d8.4437335
21	Germany	Magdalenberg	human	3.6		-19.3	9.6	48.0446	8.44374	400.2	exact	Oelze et al. 2012b	Iron Age	https://www.google.com/maps/place/Magdalenenberg+(keltischer+Grabh%C3%BCgel)/@48.0444382.8.4415395.17z/data=!3m1!4b1!4m5!3m4!1s0x4790942bee2aff5d:0xa91b1a02e103fc5f!8m2!3d48.0444346!4d8.4437335
21	Germany	Magdalenberg	human	3.6		-19.6	9.9	48.0446	8.44374	400.2	exact	Oelze et al. 2012b	Iron Age	https://www.google.com/maps/place/Magdalenenberg+(keltischer+Grabh%C3%BCgel)/@48.0444382.8.4415395.17z/data=!3m1!4b1!4m5!3m4!1s0x4790942bee2aff5d:0xa91b1a02e103fc5f!8m2!3d48.0444346!4d8.4437335
21	Germany	Magdalenberg	human	3.7		-19.9	9.6	48.0446	8.44374	400.2	exact	Oelze et al. 2012b	Iron Age	https://www.google.com/maps/place/Magdalenenberg+(keltischer+Grabh%C3%BCgel)/@48.0444382.8.4415395.17z/data=!3m1!4b1!4m5!3m4!1s0x4790942bee2aff5d:0xa91b1a02e103fc5f!8m2!3d48.0444346!4d8.4437335
21	Germany	Magdalenberg	human	3.9		-19.7	9.9	48.0446	8.44374	400.2	exact	Oelze et al. 2012b	Iron Age	https://www.google.com/maps/place/Magdalenenberg+(keltischer+Grabh%C3%BCgel)/@48.0444382.8.4415395.17z/data=!3m1!4b1!4m5!3m4!1s0x4790942bee2aff5d:0xa91b1a02e103fc5f!8m2!3d48.0444346!4d8.4437335
21	Germany	Magdalenberg	human	4		-19.8	8.3	48.0446	8.44374	400.2	exact	Oelze et al. 2012b	Iron Age	https://www.google.com/maps/place/Magdalenenberg+(keltischer+Grabh%C3%BCgel)/@48.0444382.8.4415395.17z/data=!3m1!4b1!4m5!3m4!1s0x4790942bee2aff5d:0xa91b1a02e103fc5f!8m2!3d48.0444346!4d8.4437335
21	Germany	Magdalenberg	human	4		-20.6	8.9	48.0446	8.44374	400.2	exact	Oelze et al. 2012b	Iron Age	https://www.google.com/maps/place/Magdalenenberg+(keltischer+Grabh%C3%BCgel)/@48.0444382.8.4415395.17z/data=!3m1!4b1!4m5!3m4!1s0x4790942bee2aff5d:0xa91b1a02e103fc5f!8m2!3d48.0444346!4d8.4437335
21	Germany	Magdalenberg	human	4.1		-19.5	8.4	48.0446	8.44374	400.2	exact	Oelze et al. 2012b	Iron Age	https://www.google.com/maps/place/Magdalenenberg+(keltischer+Grabh%C3%BCgel)/@48.0444382.8.4415395.17z/data=!3m1!4b1!4m5!3m4!1s0x4790942bee2aff5d:0xa91b1a02e103fc5f!8m2!3d48.0444346!4d8.4437335
21	Germany	Magdalenberg	human	4.2		-19.9	9.4	48.0446	8.44374	400.2	exact	Oelze et al. 2012b	Iron Age	https://www.google.com/maps/place/Magdalenenberg+(keltischer+Grabh%C3%BCgel)/@48.0444382.8.4415395.17z/data=!3m1!4b1!4m5!3m4!1s0x4790942bee2aff5d:0xa91b1a02e103fc5f!8m2!3d48.0444346!4d8.4437335
21	Germany	Magdalenberg	human	4.4		-19.8	8	48.0446	8.44374	400.2	exact	Oelze et al. 2012b	Iron Age	https://www.google.com/maps/place/Magdalenenberg+(keltischer+Grabh%C3%BCgel)/@48.0444382.8.4415395.17z/data=!3m1!4b1!4m5!3m4!1s0x4790942bee2aff5d:0xa91b1a02e103fc5f!8m2!3d48.0444346!4d8.4437335
21	Germany	Magdalenberg	human	4.5		-20.2	8.2	48.0446	8.44374	400.2	exact	Oelze et al. 2012b	Iron Age	https://www.google.com/maps/place/Magdalenenberg+(keltischer+Grabh%C3%BCgel)/@48.0444382.8.4415395.17z/data=!3m1!4b1!4m5!3m4!1s0x4790942bee2aff5d:0xa91b1a02e103fc5f!8m2!3d48.0444346!4d8.4437335
21	Germany	Magdalenberg	human	4.7		-20.1	10.2	48.0446	8.44374	400.2	exact	Oelze et al. 2012b	Iron Age	https://www.google.com/maps/place/Magdalenenberg+(keltischer+Grabh%C3%BCgel)/@48.0444382.8.4415395.17z/data=!3m1!4b1!4m5!3m4!1s0x4790942bee2aff5d:0xa91b1a02e103fc5f!8m2!3d48.0444346!4d8.4437335
21	Germany	Magdalenberg	goat/sheep	4.73		-21.4	5.9	48.0446	8.44374	400.2	exact	Oelze et al. 2012b	Iron Age	https://www.google.com/maps/place/Magdalenenberg+(keltischer+Grabh%C3%BCgel)/@48.0444382.8.4415395.17z/data=!3m1!4b1!4m5!3m4!1s0x4790942bee2aff5d:0xa91b1a02e103fc5f!8m2!3d48.0444346!4d8.4437335
21	Germany	Magdalenberg	ungulate	4.9		-21.2	5.4	48.0446	8.44374	400.2	exact	Oelze et al. 2012b	Iron Age	https://www.google.com/maps/place/Magdalenenberg+(keltischer+Grabh%C3%BCgel)/@48.0444382.8.4415395.17z/data=!3m1!4b1!4m5!3m4!1s0x4790942bee2aff5d:0xa91b1a02e103fc5f!8m2!3d48.0444346!4d8.4437335
21	Germany	Magdalenberg	human	5		-18.9	9.9	48.0446	8.44374	400.2	exact	Oelze et al. 2012b	Iron Age	https://www.google.com/maps/place/Magdalenenberg+(keltischer+Grabh%C3%BCgel)/@48.0444382.8.4415395.17z/data=!3m1!4b1!4m5!3m4!1s0x4790942bee2aff5d:0xa91b1a02e103fc5f!8m2!3d48.0444346!4d8.4437335
21	Germany	Magdalenberg	cattle	5.1		-21.9	5.9	48.0446	8.44374	400.2	exact	Oelze et al. 2012b	Iron Age	https://www.google.com/maps/place/Magdalenenberg+(keltischer+Grabh%C3%BCgel)/@48.0444382.8.4415395.17z/data=!3m1!4b1!4m5!3m4!1s0x4790942bee2aff5d:0xa91b1a02e103fc5f!8m2!3d48.0444346!4d8.4437335
21	Germany	Magdalenberg	human	5.1		-19.9	9.6	48.0446	8.44374	400.2	exact	Oelze et al. 2012b	Iron Age	https://www.google.com/maps/place/Magdalenenberg+(keltischer+Grabh%C3%BCgel)/@48.0444382.8.4415395.17z/data=!3m1!4b1!4m5!3m4!1s0x4790942bee2aff5d:0xa91b1a02e103fc5f!8m2!3d48.0444346!4d8.4437335
21	Germany	Magdalenberg	human	5.2		-20	7.6	48.0446	8.44374	400.2	exact	Oelze et al. 2012b	Iron Age	https://www.google.com/maps/place/Magdalenenberg+(keltischer+Grabh%C3%BCgel)/@48.0444382.8.4415395.17z/data=!3m1!4b1!4m5!3m4!1s0x4790942bee2aff5d:0xa91b1a02e103fc5f!8m2!3d48.0444346!4d8.4437335
21	Germany	Magdalenberg	human	5.4		-20.1	7.9	48.0446	8.44374	400.2	exact	Oelze et al. 2012b	Iron Age	https://www.google.com/maps/place/Magdalenenberg+(keltischer+Grabh%C3%BCgel)/@48.0444382.8.4415395.17z/data=!3m1!4b1!4m5!3m4!1s0x4790942bee2aff5d:0xa91b1a02e103fc5f!8m2!3d48.0444346!4d8.4437335
21	Germany	Magdalenberg	human	5.4		-19.9	8.9	48.0446	8.44374	400.2	exact	Oelze et al. 2012b	Iron Age	https://www.google.com/maps/place/Magdalenenberg+(keltischer+Grabh%C3%BCgel)/@48.0444382.8.4415395.17z/data=!3m1!4b1!4m5!3m4!1s0x4790942bee2aff5d:0xa91b1a02e103fc5f!8m2!3d48.0444346!4d8.4437335
[truncated: 680 more rows]

## Sheet: References
ID	Reference
Aguraiuja 2017	Aguraiuja, Ülle (2017). Isotopic evidence of Bronze Age diet and subsistence practices in the southeastern Carpathian Bend area, Romania. PhD thesis. The University of Edinburgh.
Aguraiuja-Lätti, Lõugas 2019	Aguraiuja-Lätti, Ülle; Lõugas, Lembi (2019). Stable isotope evidence for medieval diet in urban and rural northern Estonia. Journal of Archaeological Science Reports, 26, 101901.10.1016/j.jasrep.2019.101901.
Ahlin Sundman 2018	Elin Ahlin Sundman (2018) Masculinities and diet: An analysis of skeletal material from the dominican priory in Medieval Västerås, Sweden, Norwegian Archaeological Review, 51:1-2, 95-111, DOI: 10.1080/00293652.2018.1483965
Alterauge et al. 2015	Alterauge, A., Providoli, S., Moghaddam, N., & Lösch, S. (2016). Death in the Ice: Re-investigations of the Remains from the Theodul Glacier (Switzerland). Journal of Glacial Archaeology, 2, 35–50. https://doi.org/10.1558/jga.v2i1.27232
Anderson et al. 2016 ; Anderson 2006	Andersson, K., 2006. Diet och identitet: Analyser av kol- kväve- och svavelisotoper på indivier från det kristna senvikingatida gravfältet i Björned, Torsåkers socken, Ångermanland. (M.A. thesis), University of Stockholm, Department of Archaeology (http://su.diva-portal.org/smash/record.jsf?pid = diva2:189476&searchId = null).
Bocherens et al. 2011	Bocherens, H., Drucker, D.G., Taubald, H., 2011. Preservation of bone collagen sulphur isotopic compositions in an early Holocene river-bank archaeological site. Palaeogeogr. Palaeoclimatol. Palaeoecol. 310, 32–38.
Bownes et al. 2018	Bownes, Jessica (2018) Reassessing the Scottish Mesolithic-Neolithic transition: questions of diet and chronology. PhD thesis. University of Glasgow
Colas Åberg 2013	Colas Åberg (2013) Stable isotope analysis of male graves of the estate church graveyard in Varnhem. Bachelor thesis. Stockolm University
Colleter et al. 2019	Colleter, R., Clavel, B., Pietrzak, A. et al. Social status in late medieval and early modern Brittany: insights from stable isotope analysis. Archaeol Anthropol Sci 11, 823–837 (2019). https://doi.org/10.1007/s12520-017-0547-9
Curto et al. 2019	Curto, A., Maurer, AF., Barrocas-Dias, C. et al. Did military orders influence the general population diet? Stable isotope analysis from Medieval Tomar, Portugal. Archaeol Anthropol Sci 11, 3797–3809 (2019). https://doi.org/10.1007/s12520-018-0637-3
Diaz Zoritta Bonilla et al. 2019	Díaz-Zorita Bonilla, M., Aranda Jiménez, G., Bocherens, H. et al. Multi-isotopic diet analysis of south-eastern Iberian megalithic populations: the cemeteries of El Barranquete and Panoría. Archaeol Anthropol Sci 11, 3681–3698 (2019). https://doi.org/10.1007/s12520-018-0769-5
Drucker et al. 2020	Drucker, D.G., Bridault, A., Ducrocq, T. et al. Environment and human subsistence in Northern France at the Late Glacial to early Holocene transition. Archaeol Anthropol Sci 12, 194 (2020). https://doi.org/10.1007/s12520-020-01149-4
Drucker et al.2016	Drucker DG, Rosendahl W, Van Neer W, Weber M-J, Görner I, Bocherens H (2016) Environment and subsistence in northwestern Europe during the Younger Dryas: an isotopic study of the human of Rhünda (Germany). J Archaeol Sci Rep 6:690–699
Eriksson et al. 2019	Gunilla Eriksson, Karin Margarita Frei, Rachel Howcroft, Sara Gummesson, Fredrik Molin, Kerstin Lidén, Robert Frei, Fredrik Hallgren, Diet and mobility among Mesolithic hunter-gatherers in Motala (Sweden) - The isotope perspective, Journal of Archaeological Science: Reports, Volume 17, 2018, Pages 904-918, ISSN 2352-409X, https://doi.org/10.1016/j.jasrep.2016.05.052.
Feulner et al. 2012	Feulner, F., Kootker, L.M., Hollund, H.I., Davies, G.R. and Craig, O.E. 2012 'Combined isotope analysis indicate restricted mobility of cattle at the Neolithic causewayed enclosure of Champ-Durand, Vendee (France)' in R. Joussaume (ed) L'Enciente neolithique de Champ-Durand a Nieul-sur-l'Autise. 549-61.
Fjellström 2011	Fjellström (2011) Stable isotope analysis and ethical issues. Master of Sciences. University of Stockolm surrounding a human skeleton material from Rounala in Karesuando parish
Fornander et al. 2008	Fornander, E., Eriksson, G., Lidén, K., 2008. Wild at heart: approaching pitted ware identity, economy and cosmology through stable isotopes in skeletal material from the Neolithic site Korsnäs in Eastern Central Sweden. J. Anthropol. Archaeol. 27, 281–297
Garcia et al. 2004	Garcia, E., Subirà, M. E., Richards, M. P., 2004, Régime et société d’après l’analyse des isotopes stables: l’exemple de la population de « Can Reinés » (Mallorca, Espagne, 600 ap. J.C.). Antropo, 7, 171-176. www.didac.ehu.es/antropo
Gonzales-Rabanal et al. 2020	orja González-Rabanal, Ana B. Marín-Arroyo, Jennifer R. Jones, Lucía Agudo Pérez, Cristina Vega-Maeso, Manuel R. González-Morales, Diet, mobility and death of Late Neolithic and Chalcolithic groups of the Cantabrian Region (northern Spain). A multidisciplinary approach towards studying the Los Avellanos I and II burial caves, Journal of Archaeological Science: Reports, Volume 34, Part A, 2020, 10…
Goude et al. 2019	Goude, G., Salazar-García, D.C., Power, R.C. et al. A Multidisciplinary Approach to Neolithic Life Reconstruction. J Archaeol Method Theory 26, 537–560 (2019). https://doi.org/10.1007/s10816-018-9379-x
Goude et al. 2020a	Goude G, Dori I, Sparacello VS, Starnini E, Varalli A. Multi-proxy dentine microsections analyses reveal diachronic changes in life history adaptations, mobility, and tuberculosis-induced wasting in prehistoric Liguria (Finale Ligure, Italy, northwestern Mediterranean). Int J Paleopathol. 2020;28: 99–111. pmid:32044292
Goude et al. 2020b	Goude, G, Salazar‐García, DC, Power, RC, et al. New insights on Neolithic food and mobility patterns in Mediterranean coastal populations. Am J Phys Anthropol. 2020; 173: 218– 235. https://doi.org/10.1002/ajpa.24089
Hamilton et al. 2019	Hamilton, W. D. , Sayle, K. L. , Boyd, M. O.E., Haselgrove, C. C. and Cook, G. T. (2019) 'Celtic Cowboys' reborn: application of multiisotopic analysis (δ13C, δ15N, and δ34S) to examine mobility and movement of animals within an Iron Age British society. Journal of Archaeological Science, 101, pp. 189-198. (doi:10.1016/j.jas.2018.04.006)
Hauseler et al. 2016	Haeusler M, Haas C, Lösch S, et al. Multidisciplinary Identification of the Controversial Freedom Fighter Jörg Jenatsch, Assassinated 1639 in Chur, Switzerland. PLoS One. 2016;11(12):e0168014. Published 2016 Dec 28. doi:10.1371/journal.pone.0168014
Hemer et al. 2017	Hemer KA, Lamb AL, Chenery CA, Evans JA. A multi-isotope investigation of diet and subsistence amongst island and mainland populations from early medieval western Britain. Am J Phys Anthropol. 2017 Mar;162(3):423-440. doi: 10.1002/ajpa.23127. Epub 2016 Nov 17. PMID: 27858981; PMCID: PMC5324698.
Hinders et al. 2011	Hinders, J., 2011. Dödsrikets livshistorier. Benkemiska isotopanalyser på artikulerade och disartikulerade individer i Frälsegårdens gånggrift. Masteruppsats i laborativ arkeolog
Jay et al. 2013	Jay, M., Montgomery, J., Nehlich, O., Towers, J., Evans, J., 2013. British Iron Age chariot burials of the Arras culture: a multi-isotope approach to investigating mobility levels and subsistence practices, World Archaeology 45, 473–491.
Jay et al. 2019	Jay, Mandy and Montgomery, Janet (2019) 'Isotopes and chariots : diet, subsistence and origins of Iron Age people from Yorkshire.', in The Arras culture of Eastern Yorkshire - celebrating the Iron Age
Jones et al. 2019	Jones, J.R., Maeso, C.V., Ballestero, E.C. et al. Investigating prehistoric diet and lifeways of early farmers in central northern Spain (3000–1500 CAL BC) using stable isotope techniques. Archaeol Anthropol Sci 11, 3979–3994 (2019). https://doi.org/10.1007/s12520-019-00841-4
Jovanovic et al. 2019	Jovanović, J., de Becdelièvre, C., Stefanović, S. et al. Last hunters–first farmers: new insight into subsistence strategies in the Central Balkans through multi-isotopic analysis. Archaeol Anthropol Sci 11, 3279–3298 (2019). https://doi.org/10.1007/s12520-018-0744-1
Krajcarz et al. 2019	Krajcarz, MT, Krajcarz, M, Drucker, DG, Bocherens, H. Prey‐to‐fox isotopic enrichment of 34S in bone collagen: Implications for paleoecological studies. Rapid Commun Mass Spectrom. 2019; 33: 1311– 1317. https://doi.org/10.1002/rcm.8471
Lehn et al. 2020	Lehn, C, Rossmann, A, Mayr, C. Stable isotope relationships between apatite phosphate (δ18O), structural carbonate (δ18O, δ13C), and collagen (δ2H, δ13C, δ15N, δ34S) in modern human dentine. Rapid Commun Mass Spectrom. 2020; 34:e8674. https://doi.org/10.1002/rcm.8674
Lindberg 2009	Lindberg (2009) Dietary studies of a Roman Iron Age cemetery in Västra Tollstad parish, Östergötland. Master thesis
Linderholm et al. 2008	Linderholm, A., Andersson, K., Mörth, C., Grundberg, L., Harding, B., Lidén, K., 2008a. An early Christian cemetery at Björned in northern Sweden. Fornvännen 103, 176–189.
Linderholm et al. 2014	Linderholm,, A. et al. (2014). Increasing Mobility at the Neolithic/Bronze Age Transition - sulphur isotope evidence from Öland, Sweden. 'Human Exploitation of Aquatic Landscapes' special issue (ed. Ricardo Fernandes and John Meadows), Internet Archaeology 37. http://dx.doi.org/10.11141/ia.37.10
Linderholm, Kjellstrom 2011	Linderholm, A., Kjellström, A., 2011. Stable isotope analysis of a medieval skeletal sample indicative of systemic disease from Sigtuna Sweden. J. Archaeol. Sci. 38, 925–933.
Lundmark 2016	Lundmark (2016). Neolithic farmers in Poland - A study of stable isotopes in human bones and teeth from Kichary Nowe in the south of Poland Lundmark, Staffan. Stockholm University, Faculty of Humanities, Department of Archaeology and Classical Studies, Archaeological Research Laboratory. Master thesis
MacRoberts et al. 2020	Rebecca Anne MacRoberts, Cristina Maria Barrocas Dias, Teresa Matos Fernandes, Ana Luisa Santos, Claudia Umbelino, Ana Gonçalves, Jose Santos, Sara Ribeiro, Bernd R. Schöne, Filomena Barros, Fernando Correia, Herminia Vasconcelos Vilar, Anne-France Maurer, Diet and mobility during the Christian conquest of Iberia: The multi-isotopic investigation of a 12th–13th century military order in Évora, Po…
Magdwick et al. 2019a	Madgwick, R., Grimes, V., Lamb, A.L. et al. Feasting and Mobility in Iron Age Ireland: Multi-isotope analysis reveals the vast catchment of Navan Fort, Ulster. Sci Rep 9, 19792 (2019). https://doi.org/10.1038/s41598-019-55671-0
Magdwick et al. 2019b	R. Madgwick, A. L. Lamb, H. Sloane, A. J. Nederbragt, U. Albarella, M. Parker Pearson, J. A. Evans (2019) Multi-isotope analysis reveals that feasts in the Stonehenge environs and across Wessex drew people and animals from throughout Britain Sciences Advances eaau6078
Maninno et al. 2015	Mannino, M., Talamo, S., Tagliacozzo, A. et al. Climate-driven environmental changes around 8,200 years ago favoured increases in cetacean strandings and Mediterranean hunter-gatherers exploited them. Sci Rep 5, 16288 (2015). https://doi.org/10.1038/srep16288
Moghadamm et al. 2016	Moghaddam N, Müller F, Hafner A, Lösch S (2016) Social stratigraphy in Late Iron Age Switzerland: Stable carbon, nitrogen and sulphur isotope analysis of human remains from Münsingen. Archaeol Anthropol Sci 8:149–160. doi:10.1007/s12520-014-0221-4
Moghadamm et al. 2018	Moghaddam, N., Müller, F. & Lösch, S. A bioarchaeological approach to the Iron Age in Switzerland: stable isotope analyses (δ13C, δ15N, δ34S) of human remains. Archaeol Anthropol Sci 10, 1067–1085 (2018). https://doi.org/10.1007/s12520-016-0441-x
Nehlich 2013	Nehlich, O., 2012–2013. Archäometrische Untersuchungen an Skelettfunden des Friedhofes bei St. Michael, Stadt Jena. Alt-Thüringen 43, 281–286.
Nehlich et al. 2010	Nehlich, O., Boric, D., Stefanovic, S., Richards, M.P., 2010. Sulfur isotope evidence for freshwater fish consumption: a case study from the Danube Gorges, SE Europe. J. Archaeol. Sci. 37, 1131–1139.
Nehlich et al. 2012	Nehlich, O., Fuller, B.T., Márquez-Grant, N., Richards, M.P., 2012. Investigation of diachronic dietary patterns on the islands of Ibiza and Formentera, Spain: evidence from sulfur stable isotope ratio analysis. Am. J. Phys. Anthropol. 149, 115–124.
Nehlich et al. 2014	Nehlich, O., Oelze, V., Jay, M., Conrad, M., Stäuble, H., Teegen, W., Richards, M.P., 2014. Sulphur isotope ratios of multi-period archaeological skeletal remains from central Germany: a dietary and mobility study. Anthropologie (BRNO) LII, 15–33.
Nehlich, Schade-Lindig 2013	Nehlich, O., & Schade-Lindig, S. (2013). Migration und Mobilität in der Bandkeramik – Multi-Isotopenanalyse an Menschen und Tieren aus Bad Nauheim–Nieder-Mörlen (Hessen). Fundberichte aus Hessen, 50, 69-91.
Nehlich, Wahl 2010	O Nehlich, J Wahl (2010) Binnengewässer–eine unterschätzte Nahrungsressource. Stabile Kohlenstoff-, Stickstoff-und Schwefelisotope aus dem Kollagen menschlicher und tierischer Knochenreste aus der Fundberichte aus Baden-Württemberg 31, 97-113
Oelze et al. 2012a	Oelze, V.M., Koch, J.K., Kupke, K., Nehlich, O., Zäuner, S., Wahl, J., Weise, S.M., Rieckhoff, S., Richards, M.P., 2012a. The multi-residential burial population of the Early Iron Age monumental tumulus of Magdalenenberg, Black Forest, Germany. Am. J. Phys. Anthropol. 148, 406–421.
Oelze et al. 2012b	Oelze, V.M., Nehlich, O., Richards, M.P., 2012b. ‘Here's no place like home’ — no isotopic evidence for mobility at the Early Bronze Age Cemetery of Singen, Germany. Archaeometry 54, 752–778.
Paladin et al. 2020	Paladin, A., Moghaddam, N., Stawinoga, A.E. et al. Early medieval Italian Alps: reconstructing diet and mobility in the valleys. Archaeol Anthropol Sci 12, 82 (2020). https://doi.org/10.1007/s12520-019-00982-6
Privat et al. 2007	Privat, K.L., O'Connell, T.C., Hedges, R.E.M., 2007. The distinction between freshwater- and terrestrial-based diets: methodological concerns and archaeological applications of sulfur stable isotope analysis. J. Archaeol. Sci. 34, 1197–1204.
Rey et al. 2019	Rey, L., Salazar-García, D.C., Chambon, P.h. et al. A multi-isotope analysis of Neolithic human groups in the Yonne valley, Northern France: insights into dietary patterns and social structure. Archaeol Anthropol Sci 11, 5591–5616 (2019). https://doi.org/10.1007/s12520-019-00885-6
Richards et al. 2001	Richards, M.P., Pettitt, P.B., Stiner, M.C., Trinkaus, E., 2001b. Stable isotope evidence for increasing dietary breadth in the European mid-Upper Paleolithic. Proc. Natl. Acad. Sci. 98, 6528–6532.
Salmi et al. 2020	Anna-Kaisa Salmi, Markus Fjellström, Tiina Äikäs, Marte Spangen, Milton Núñez, Kerstin Lidén, Zooarchaeological and stable isotope evidence of Sámi reindeer offerings, Journal of Archaeological Science: Reports, Volume 29, 2020, 102129, ISSN 2352-409X, https://doi.org/10.1016/j.jasrep.2019.102129.
Sayle et al. 2013	Sayle, K.L., Cook, G.T., Ascough, P.L., Hastie, H.R., Einarsson, A., McGovern, T.H., Hicks, M.T., Edwald, A., Fridriksson, A., 2013. Application of 34S analysis for elucidating terrestrial, marine and freshwater ecosystems: evidence of animal movement/husbandry practices in an early Viking community around Lake Myvatn, Iceland. Geochim. Cosmochim. Acta 120, 531–544
Sayle et al. 2016	Sayle, K.L., Hamilton, W.D., Cook, G.T., Ascough, P.L., Gestsdóttir, H., McGovern, T.H., 2016a. Deciphering diet and monitoring movement: multiple stable isotope analysis of the Viking Age settlement at Hofstađir, Lake Mývatn, Iceland, American Journal of Physical Anthropology 160, 126–136.
Siebke et al. 2020	Siebke, I., Furtwängler, A., Steuri, N. et al. Crops vs. animals: regional differences in subsistence strategies of Swiss Neolithic farmers revealed by stable isotopes. Archaeol Anthropol Sci 12, 235 (2020). https://doi.org/10.1007/s12520-020-01122-1
Smits et al. 2013	Smits, E., Millard, A., Nowell, G., & Pearson, D. (2010). Isotopic Investigation of Diet and Residential Mobility in the Neolithic of the Lower Rhine Basin. European Journal of Archaeology, 13(1), 5-31. doi:10.1177/1461957109355040
van der Sluis et al. 2016	van der Sluis, L. G., Hollund, H. I., Kars, H., Utigard Sandvik, P. U., & Denham, S. D. (2016). A palaeodietary investigation of a multi-period churchyard in Stavanger, Norway, using stable isotope analysis (C, N, H, S) on bone collagen. Journal of Archaeological Science Reports, 9, 120-133. https://doi.org/10.1016/j.jasrep.2016.06.054
Varelli et al. 2016	Varalli A, Moggi-Cecchi J, Dori I, Boccone S, Bortoluzzi S, Salzani P, Tafuri MA (2016) Dietary continuity vs. discontinuity in bronze age Italy. The isotopic evidence from Arano di Cellore (Illasi, Verona, Italy). J Archaeol Sci Rep 7:104–113. https://doi.org/10.1016/j.jasrep.2016.03.047
Vika 2009	Vika, E., 2009. Strangers in the grave? Investigating local provenance in a Greek Bronze Age mass burial using δ34S analysis. J. Archaeol. Sci. 36, 2024–2028
Walser 3rd et al. 2020	Walser, JW, Kristjánsdóttir, S, Gröcke, DR, et al. At the world's edge: Reconstructing diet and geographic origins in medieval Iceland using isotope and trace element analyses. Am J Phys Anthropol. 2020; 171: 142– 163. https://doi.org/10.1002/ajpa.23973
Vika 2009	Vika, E., 2009. Strangers in the grave? Investigating local provenance in a Greek Bronze Age mass burial using δ34S analysis. J. Archaeol. Sci. 36, 2024–2028
Walser 3rd et al. 2020	Walser, JW, Kristjánsdóttir, S, Gröcke, DR, et al. At the world's edge: Reconstructing diet and geographic origins in medieval Iceland using isotope and trace element analyses. Am J Phys Anthropol. 2020; 171: 142– 163. https://doi.org/10.1002/ajpa.23973

## Sheet: R
Number	Country	Location	Species	d34S	SD	d13C	d15N	Long	Lat	Distance to the coast (km)	GPS coordinate precision	Ref	ref2	language	GPS coordinate source	contact author	type	species	Sea food consumption (based on δ13C)
49	Sweden	Kanaljorden	red deer	-5.2		-21.7	2.7	58.5421	15.0436	68.82	few 100 m	Eriksson et al. 2019		english	google map	would be better	animal	cervus elpahus	no
49	Sweden	Kanaljorden	moose	-4.9		-20.8	1.8	58.5421	15.0436	68.82	few 100 m	Eriksson et al. 2019		english	google map	would be better	animal	Alces sp.	no
11	Germany	Derenburg	human	-4.2		-19.8	8.4	51.8721	10.9039	199.68	exact	Nehlich et al. 2014		english	https://de.wikipedia.org/wiki/Gr%C3%A4berfeld_von_Derenburg	no	human	human
59	Sweden	Smörkullen	goose	-4		-22	9.5	58.2994	14.6688	96.12	20 meters	Lindberg 2009	http://su.diva-portal.org/smash/record.jsf?pid=diva2%3A302665&dswid=-5272	english	according to map	not necessary	animal	Goose	no
49	Sweden	Kanaljorden	moose	-3.9		-22.1	3.5	58.5367	15.0607	68.82	few 100 m	Eriksson et al. 2019		english	google map	would be better	animal	Alces sp.	no
152	Italy	Arma delle Anime	human	-3.4		-21.2367	7.5865	44.195	8.31024	2.9		Goude et al. 2020a			https://www.360cities.net/to/image/arma-delle-anime-4-rocca-di-perti-finale-ligure-italy		human
57	Sweden	Björned	cow	-3.2	0.2	-22.5	4.4	63.0974	17.7562	8.89	about 200 m	Anderson et al. 2016 ; Anderson 2006	K. Andersson. Diet och identitet : Analyser av kol- kväve- och svavelisotoper på indivier från det kristna senvikingatida gravfältet i Björned. Torsåkers socken. Ångermanland (2006) (December 9. 2019).	swedish	Björned	needed	animal		no
53	Sweden	Birka	horse	-3.2				59.3351	17.5426	160.49	exact	Linderholm et al. 2008		english	https://whc.unesco.org/en/list/555/multiple=1&unique_number=673	no	animal	equus
54	Sweden	Björned	bovid	-3.2		-22.5	4.4	63.0974	17.7562	8.89	about 200 m	Linderholm et al. 2008		english	google	maybe	animal	bos
97	Serbia	Lepenski Vir	human	-3.1		-19	13.9	44.5575	22.0266	350		Jovanovic et al. 2019		english			human
152	Italy	Arma delle Anime	human	-2.8		-21.2016	7.22866	44.195	8.31024	2.9		Goude et al. 2020a			https://www.360cities.net/to/image/arma-delle-anime-4-rocca-di-perti-finale-ligure-italy		human
62	Roumania	Sarata Monteuru	human	-2.6		-20.5	8.4	45.1461	26.6431	170	few meters	Aguraiuja 2017			google map		human
15	Germany	Benzigerode	human	-2.5		-20.3	9.4	51.8421	10.8631	202.9		Nehlich et al. 2014		english	https://www.wernigerode.de/Stadtleben/Die-Stadt/Ortschaften/Benzingerode/		human	human
12	Germany	Halberstadt	human	-2.4		-21.6	5.8	51.8775	11.0444	211		Nehlich et al. 2014		english	https://www.halberstadt.de/de/presseartikel-details/graeberfeld-aus-der-fruehen-bronzezeit-sonntagsfeld-ist-archaeologischer-dauerbrenner.html	no	human	human
185	Switzerland	Müsingen	human	-2.32		-20.77	9.22	46.865	7.56903	286		Moghadamm et al. 2016		NASA	https://www.google.com/maps/place/Gr%C3%A4berfeld+M%C3%BCnsingen-Rain/@46.8645045.7.5690725.15z/data=!4m5!3m4!1s0x0:0xf4a64464b28f575!8m2!3d46.8645045!4d7.5690725		human
14	Germany	Westerhausen	human	-2.3		-19.1	9.1	51.8119	11.0536	208	approximate	Nehlich et al. 2014		english	königstein. westerhausen	maybe	human	human
53	Sweden	Birka	horse	-2.2				59.3351	17.5426	160.49	exact	Linderholm et al. 2008		english	https://whc.unesco.org/en/list/555/multiple=1&unique_number=672	no	animal	equus
185	Switzerland	Müsingen	human	-2.09		-20.02	9.15	46.865	7.56903	286		Moghadamm et al. 2016		NASA	https://www.google.com/maps/place/Gr%C3%A4berfeld+M%C3%BCnsingen-Rain/@46.8645045.7.5690725.15z/data=!4m5!3m4!1s0x0:0xf4a64464b28f575!8m2!3d46.8645045!4d7.5690725		human
185	Switzerland	Müsingen	human	-2.03		-20.32	7.61	46.865	7.56903	286		Moghadamm et al. 2016		NASA	https://www.google.com/maps/place/Gr%C3%A4berfeld+M%C3%BCnsingen-Rain/@46.8645045.7.5690725.15z/data=!4m5!3m4!1s0x0:0xf4a64464b28f575!8m2!3d46.8645045!4d7.5690725		human
161	France	Gurgy (Noisats)	cattle	-2		-21.9	7.3	47.874	3.55944	288		Rey et al. 2019		english	http://www.bourgogne-franche-comte.developpement-durable.gouv.fr/IMG/pdf/a1_auxe_tri_enjeuxv2_cle7ef9e6-1.pdf		animal	cattle
11	Germany	Derenburg	human	-2		-19.2	9.7	51.8721	10.9039	199.68	exact	Nehlich et al. 2014		english	https://de.wikipedia.org/wiki/Gr%C3%A4berfeld_von_Derenburg	no	human	human
74	Switzerland	Twann	wild boar	-1.78		-20.66	4.79	47.0933	7.15611	322.312	exact	Siebke et al. 2020			Siebke et al.2020		animal	sus
185	Switzerland	Müsingen	human	-1.74		-19.06	8.62	46.865	7.56903	286		Moghadamm et al. 2016		NASA	https://www.google.com/maps/place/Gr%C3%A4berfeld+M%C3%BCnsingen-Rain/@46.8645045.7.5690725.15z/data=!4m5!3m4!1s0x0:0xf4a64464b28f575!8m2!3d46.8645045!4d7.5690725		human
57	Sweden	Björned	human	-1.7		-20.9	11.5	63.0974	17.7562	8.89	about 200 m	Anderson et al. 2016 ; Anderson 2006	K. Andersson. Diet och identitet : Analyser av kol- kväve- och svavelisotoper på indivier från det kristna senvikingatida gravfältet i Björned. Torsåkers socken. Ångermanland (2006) (December 9. 2019).	swedish	Björned	needed	human	human	no
185	Switzerland	Müsingen	human	-1.67		-19.32	8.56	46.865	7.56903	286		Moghadamm et al. 2016		NASA	https://www.google.com/maps/place/Gr%C3%A4berfeld+M%C3%BCnsingen-Rain/@46.8645045.7.5690725.15z/data=!4m5!3m4!1s0x0:0xf4a64464b28f575!8m2!3d46.8645045!4d7.5690725		human
62	Roumania	Sarata Monteuru	human	-1.6		-19.7	8.3	45.1461	26.6431	170	few meters	Aguraiuja 2017			google map		human
172	United Kingdom	Durrington Walls	human	-1.6		-20.3	5.7	51.19	-1.79	27.3		Magdwick et al. 2019a		https://www.doogal.co.uk/DistanceToSea.php			human
11	Germany	Derenburg	human	-1.6		-19.3	9.1	51.8721	10.9039	199.68	exact	Nehlich et al. 2014		english	https://de.wikipedia.org/wiki/Gr%C3%A4berfeld_von_Derenburg	no	human	human
39	Italy	Grotta dello Scoglietto	cattle	-1.6		-20.7	4.3	42.66932	11.0497	2.09478	exact	Varelli et al. 2016			https://geohack.toolforge.org/geohack.php?language=it&pagename=Grotta_dello_Scoglietto&params=42.669320_N_11.049660_E_type:landmark		animal	Cattle
185	Switzerland	Müsingen	human	-1.5		-20.45	8.47	46.865	7.56903	286		Moghadamm et al. 2016		NASA	https://www.google.com/maps/place/Gr%C3%A4berfeld+M%C3%BCnsingen-Rain/@46.8645045.7.5690725.15z/data=!4m5!3m4!1s0x0:0xf4a64464b28f575!8m2!3d46.8645045!4d7.5690725		human
8	France	Warluis	wild boar	-1.5		-21	3.6	49.3915	2.17696	95.6872	few 100 m	Drucker et al. 2020		english	excavation reports		animal	Wild boar
18	Germany	Grosstrokwitz	human	-1.4		-20.5	12.6	51.1895	12.237	307.58		Nehlich et al. 2014		english	http://www.suehnekreuz.de/PHP/kr_detail.php?ID=6076		human	human
74	Switzerland	Twann	bovid	-1.32		-22.82	5.17	47.0933	7.15611	322.312	exact	Siebke et al. 2020			Siebke et al.2020		animal	Bos
185	Switzerland	Müsingen	human	-1.31		-20.12	9.18	46.865	7.56903	286		Moghadamm et al. 2016		NASA	https://www.google.com/maps/place/Gr%C3%A4berfeld+M%C3%BCnsingen-Rain/@46.8645045.7.5690725.15z/data=!4m5!3m4!1s0x0:0xf4a64464b28f575!8m2!3d46.8645045!4d7.5690725		human
11	Germany	Derenburg	cattle	-1.2		-20.2	7	51.8721	10.9039	199.68	exact	Nehlich et al. 2014		english	https://de.wikipedia.org/wiki/Gr%C3%A4berfeld_von_Derenburg	no	animal	cattle
11	Germany	Derenburg	human	-1.2		-19.7	8.3	51.8721	10.9039	199.68	exact	Nehlich et al. 2014		english	https://de.wikipedia.org/wiki/Gr%C3%A4berfeld_von_Derenburg	no	human	human
12	Germany	Halberstadt	human	-1.2		-20.8	5.9	51.8775	11.0444	211		Nehlich et al. 2014		english	https://www.halberstadt.de/de/presseartikel-details/graeberfeld-aus-der-fruehen-bronzezeit-sonntagsfeld-ist-archaeologischer-dauerbrenner.html	no	human	human
185	Switzerland	Müsingen	human	-1.17		-20.33	8.93	46.865	7.56903	286		Moghadamm et al. 2016		NASA	https://www.google.com/maps/place/Gr%C3%A4berfeld+M%C3%BCnsingen-Rain/@46.8645045.7.5690725.15z/data=!4m5!3m4!1s0x0:0xf4a64464b28f575!8m2!3d46.8645045!4d7.5690725		human
185	Switzerland	Müsingen	human	-1.15		-19.84	8.97	46.865	7.56903	286		Moghadamm et al. 2016		NASA	https://www.google.com/maps/place/Gr%C3%A4berfeld+M%C3%BCnsingen-Rain/@46.8645045.7.5690725.15z/data=!4m5!3m4!1s0x0:0xf4a64464b28f575!8m2!3d46.8645045!4d7.5690725		human
57	Sweden	Björned	deer	-1.1	0.3	-21.6	7.8	63.0974	17.7562	8.89	about 200 m	Anderson et al. 2016 ; Anderson 2006	K. Andersson. Diet och identitet : Analyser av kol- kväve- och svavelisotoper på indivier från det kristna senvikingatida gravfältet i Björned. Torsåkers socken. Ångermanland (2006) (December 9. 2019).	swedish	Björned	needed	animal	herbivore	no
11	Germany	Derenburg	human	-1.1		-19.6	8.6	51.8721	10.9039	199.68	exact	Nehlich et al. 2014		english	https://de.wikipedia.org/wiki/Gr%C3%A4berfeld_von_Derenburg	no	human	human
54	Sweden	Björned	sheep	-1.1		-21.6	7.8	63.0974	17.7562	8.89	about 200 m	Linderholm et al. 2008		english	google	maybe	animal	Ovis
185	Switzerland	Müsingen	human	-1.07		-19.93	9.61	46.865	7.56903	286		Moghadamm et al. 2016		NASA	https://www.google.com/maps/place/Gr%C3%A4berfeld+M%C3%BCnsingen-Rain/@46.8645045.7.5690725.15z/data=!4m5!3m4!1s0x0:0xf4a64464b28f575!8m2!3d46.8645045!4d7.5690725		human
185	Switzerland	Müsingen	human	-1.05		-19.52	8.76	46.865	7.56903	286		Moghadamm et al. 2016		NASA	https://www.google.com/maps/place/Gr%C3%A4berfeld+M%C3%BCnsingen-Rain/@46.8645045.7.5690725.15z/data=!4m5!3m4!1s0x0:0xf4a64464b28f575!8m2!3d46.8645045!4d7.5690725		human
155	Luxembourg	Loschbour	wild boar	-1		-20.4	8.5	49.7569	6.27142	229.001	few 100 m	Drucker et al.2016			https://www.researchgate.net/profile/Foni_Brun-Ricalens/publication/290168164_La_plus_ancienne_Luxembourgeoise_la_sepulture_a_incineration_de_Heffingen-Loschbour_G-D_de_Luxembourg/links/5695045608ae425c68981180/La-plus-ancienne-Luxembourgeoise-la-sepulture-a-incineration-de-Heffingen-Loschbour-G-D-de-Luxembourg.pdf		animal	wild boar
36	Iceland	Skutustadir	cow	-1		-21.2	4.8	65.5685	-17.0393	40.96	few 100m	Sayle et al. 2013			google map		animal	Cow
185	Switzerland	Müsingen	human	-0.94		-19.99	8.5	46.865	7.56903	286		Moghadamm et al. 2016		NASA	https://www.google.com/maps/place/Gr%C3%A4berfeld+M%C3%BCnsingen-Rain/@46.8645045.7.5690725.15z/data=!4m5!3m4!1s0x0:0xf4a64464b28f575!8m2!3d46.8645045!4d7.5690725		human
185	Switzerland	Müsingen	human	-0.93		-19.77	9.31	46.865	7.56903	286		Moghadamm et al. 2016		NASA	https://www.google.com/maps/place/Gr%C3%A4berfeld+M%C3%BCnsingen-Rain/@46.8645045.7.5690725.15z/data=!4m5!3m4!1s0x0:0xf4a64464b28f575!8m2!3d46.8645045!4d7.5690725		human
185	Switzerland	Müsingen	human	-0.91		-19.76	9.11	46.865	7.56903	286		Moghadamm et al. 2016		NASA	https://www.google.com/maps/place/Gr%C3%A4berfeld+M%C3%BCnsingen-Rain/@46.8645045.7.5690725.15z/data=!4m5!3m4!1s0x0:0xf4a64464b28f575!8m2!3d46.8645045!4d7.5690725		human
11	Germany	Derenburg	human	-0.9		-20.2	8.6	51.8721	10.9039	199.68	exact	Nehlich et al. 2014		english	https://de.wikipedia.org/wiki/Gr%C3%A4berfeld_von_Derenburg	no	human	human
11	Germany	Derenburg	human	-0.9		-19.4	9.2	51.8721	10.9039	199.68	exact	Nehlich et al. 2014		english	https://de.wikipedia.org/wiki/Gr%C3%A4berfeld_von_Derenburg	no	human	human
185	Switzerland	Müsingen	human	-0.89		-20.11	8.31	46.865	7.56903	286		Moghadamm et al. 2016		NASA	https://www.google.com/maps/place/Gr%C3%A4berfeld+M%C3%BCnsingen-Rain/@46.8645045.7.5690725.15z/data=!4m5!3m4!1s0x0:0xf4a64464b28f575!8m2!3d46.8645045!4d7.5690725		human
185	Switzerland	Müsingen	human	-0.8		-19.15	8.34	46.865	7.56903	286		Moghadamm et al. 2016		NASA	https://www.google.com/maps/place/Gr%C3%A4berfeld+M%C3%BCnsingen-Rain/@46.8645045.7.5690725.15z/data=!4m5!3m4!1s0x0:0xf4a64464b28f575!8m2!3d46.8645045!4d7.5690725		human
8	France	Warluis	wild boar	-0.8		-19.8	7.1	49.3915	2.17696	95.6872	few 100 m	Drucker et al. 2020		english	excavation reports		animal	Wild boar
18	Germany	Grosstrokwitz	cattle	-0.8		-21.5	6.7	51.1895	12.237	307.58		Nehlich et al. 2014		english	http://www.suehnekreuz.de/PHP/kr_detail.php?ID=6076		animal	cattle
11	Germany	Derenburg	human	-0.8		-20	8.4	51.8721	10.9039	199.68	exact	Nehlich et al. 2014		english	https://de.wikipedia.org/wiki/Gr%C3%A4berfeld_von_Derenburg	no	human	human
185	Switzerland	Müsingen	human	-0.68		-20.46	9.07	46.865	7.56903	286		Moghadamm et al. 2016		NASA	https://www.google.com/maps/place/Gr%C3%A4berfeld+M%C3%BCnsingen-Rain/@46.8645045.7.5690725.15z/data=!4m5!3m4!1s0x0:0xf4a64464b28f575!8m2!3d46.8645045!4d7.5690725		human
22	Germany	Singen	human	-0.6	12			47.766	8.83502	367.243	few meters	Oelze et al. 2012a		english	https://www.degruyter.com/view/book/9783110266306/10.1515/9783110266306.225.xml		human	human
11	Germany	Derenburg	pig	-0.6		-20.5	7.2	51.8721	10.9039	199.68	exact	Nehlich et al. 2014		english	https://de.wikipedia.org/wiki/Gr%C3%A4berfeld_von_Derenburg	no	animal	pig
36	Iceland	Skutustadir	cow	-0.6		-21.3	4.5	65.5685	-17.0393	40.96	few 100m	Sayle et al. 2013			google map		animal	Cow
185	Switzerland	Müsingen	human	-0.58		-19.73	9.27	46.865	7.56903	286		Moghadamm et al. 2016		NASA	https://www.google.com/maps/place/Gr%C3%A4berfeld+M%C3%BCnsingen-Rain/@46.8645045.7.5690725.15z/data=!4m5!3m4!1s0x0:0xf4a64464b28f575!8m2!3d46.8645045!4d7.5690725		human
185	Switzerland	Müsingen	human	-0.52		-18.9	7.93	46.865	7.56903	286		Moghadamm et al. 2016		NASA	https://www.google.com/maps/place/Gr%C3%A4berfeld+M%C3%BCnsingen-Rain/@46.8645045.7.5690725.15z/data=!4m5!3m4!1s0x0:0xf4a64464b28f575!8m2!3d46.8645045!4d7.5690725		human
185	Switzerland	Müsingen	human	-0.5		-20.05	8.56	46.865	7.56903	286		Moghadamm et al. 2016		NASA	https://www.google.com/maps/place/Gr%C3%A4berfeld+M%C3%BCnsingen-Rain/@46.8645045.7.5690725.15z/data=!4m5!3m4!1s0x0:0xf4a64464b28f575!8m2!3d46.8645045!4d7.5690725		human
11	Germany	Derenburg	cattle	-0.5		-20.1	7.1	51.8721	10.9039	199.68	exact	Nehlich et al. 2014		english	https://de.wikipedia.org/wiki/Gr%C3%A4berfeld_von_Derenburg	no	animal	cattle
11	Germany	Derenburg	human	-0.4		-19.4	8.6	51.8721	10.9039	199.68	exact	Nehlich et al. 2014		english	https://de.wikipedia.org/wiki/Gr%C3%A4berfeld_von_Derenburg	no	human	human
64	Estonia	Kaberla cementery	human	-0.4		-19.6	9.9	59.4321	24.7437	5.4	few 100 m	Aguraiuja-Lätti, Lõugas 2019			city mine		human
91	Switzerland	Zurzach	human	-0.36		-20.78	10.14	47.5872	8.285	352.476	exact	Siebke et al. 2020			Siebke et al.2020		human
60	Poland	Kichary Nowe (2)	human	-0.3		-19.6	11	50.7404	21.7469	419.73	exact	Lundmark 2016		english	google map		human	Human	no
60	Poland	Kichary Nowe (2)	human	-0.3		-19.4	11.1	50.7404	21.7469	419.73	exact	Lundmark 2016		english	google map		human	Human	no
185	Switzerland	Müsingen	human	-0.3		-18.11	8.9	46.865	7.56903	286		Moghadamm et al. 2016		NASA	https://www.google.com/maps/place/Gr%C3%A4berfeld+M%C3%BCnsingen-Rain/@46.8645045.7.5690725.15z/data=!4m5!3m4!1s0x0:0xf4a64464b28f575!8m2!3d46.8645045!4d7.5690725		human
185	Switzerland	Müsingen	human	-0.28		-18.17	8.79	46.865	7.56903	286		Moghadamm et al. 2016		NASA	https://www.google.com/maps/place/Gr%C3%A4berfeld+M%C3%BCnsingen-Rain/@46.8645045.7.5690725.15z/data=!4m5!3m4!1s0x0:0xf4a64464b28f575!8m2!3d46.8645045!4d7.5690725		human
185	Switzerland	Müsingen	human	-0.26		-20.18	9.59	46.865	7.56903	286		Moghadamm et al. 2016		NASA	https://www.google.com/maps/place/Gr%C3%A4berfeld+M%C3%BCnsingen-Rain/@46.8645045.7.5690725.15z/data=!4m5!3m4!1s0x0:0xf4a64464b28f575!8m2!3d46.8645045!4d7.5690725		human
11	Germany	Derenburg	cattle	-0.2		-21.4	7.3	51.8721	10.9039	199.68	exact	Nehlich et al. 2014		english	https://de.wikipedia.org/wiki/Gr%C3%A4berfeld_von_Derenburg	no	animal	cattle
11	Germany	Derenburg	human	-0.2		-19.8	8.1	51.8721	10.9039	199.68	exact	Nehlich et al. 2014		english	https://de.wikipedia.org/wiki/Gr%C3%A4berfeld_von_Derenburg	no	human	human
64	Estonia	Kaberla cementery	human	-0.2		-19.7	10.3	59.4321	24.7437	5.4	few 100 m	Aguraiuja-Lätti, Lõugas 2019			city mine		human
185	Switzerland	Müsingen	human	-0.18		-18.64	9.05	46.865	7.56903	286		Moghadamm et al. 2016		NASA	https://www.google.com/maps/place/Gr%C3%A4berfeld+M%C3%BCnsingen-Rain/@46.8645045.7.5690725.15z/data=!4m5!3m4!1s0x0:0xf4a64464b28f575!8m2!3d46.8645045!4d7.5690725		human
185	Switzerland	Müsingen	human	-0.17		-19.02	8.57	46.865	7.56903	286		Moghadamm et al. 2016		NASA	https://www.google.com/maps/place/Gr%C3%A4berfeld+M%C3%BCnsingen-Rain/@46.8645045.7.5690725.15z/data=!4m5!3m4!1s0x0:0xf4a64464b28f575!8m2!3d46.8645045!4d7.5690725		human
22	Germany	Singen	human	-0.1	65			47.766	8.83502	367.243	few meters	Oelze et al. 2012a		english	https://www.degruyter.com/view/book/9783110266306/10.1515/9783110266306.225.xml		human	human
11	Germany	Derenburg	human	-0.1		-19.4	8.8	51.8721	10.9039	199.68	exact	Nehlich et al. 2014		english	https://de.wikipedia.org/wiki/Gr%C3%A4berfeld_von_Derenburg	no	human	human
185	Switzerland	Müsingen	human	-0.08		-18.79	8.44	46.865	7.56903	286		Moghadamm et al. 2016		NASA	https://www.google.com/maps/place/Gr%C3%A4berfeld+M%C3%BCnsingen-Rain/@46.8645045.7.5690725.15z/data=!4m5!3m4!1s0x0:0xf4a64464b28f575!8m2!3d46.8645045!4d7.5690725		human
185	Switzerland	Müsingen	human	-0.01		-19.88	9.49	46.865	7.56903	286		Moghadamm et al. 2016		NASA	https://www.google.com/maps/place/Gr%C3%A4berfeld+M%C3%BCnsingen-Rain/@46.8645045.7.5690725.15z/data=!4m5!3m4!1s0x0:0xf4a64464b28f575!8m2!3d46.8645045!4d7.5690725		human
16	Germany	Kölsa	human	0		-20	10	51.4833	12.2285	276.5		Nehlich et al. 2014		english	https://www.thewindpower.net/windfarm_fr_3516_kolsa-(sachsen).php		human	human
11	Germany	Derenburg	human	0		-20.6	8.6	51.8721	10.9039	199.68	exact	Nehlich et al. 2014		english	https://de.wikipedia.org/wiki/Gr%C3%A4berfeld_von_Derenburg	no	human	human
12	Germany	Halberstadt	human	0		-19.1	9.1	51.8775	11.0444	211		Nehlich et al. 2014		english	https://www.halberstadt.de/de/presseartikel-details/graeberfeld-aus-der-fruehen-bronzezeit-sonntagsfeld-ist-archaeologischer-dauerbrenner.html	no	human	human
53	Sweden	Birka	wild boar	0		-21.3	13.8	59.3351	17.5426	160.49	exact	Linderholm et al. 2008		english	https://whc.unesco.org/en/list/555/multiple=1&unique_number=671	no	animal	sus
62	Roumania	Sarata Monteuru	human	0.1		-19.3	10.7	45.1461	26.6431	170	few meters	Aguraiuja 2017			google map		human
22	Germany	Singen	human	0.1	82			47.766	8.83502	367.243	few meters	Oelze et al. 2012a		english	https://www.degruyter.com/view/book/9783110266306/10.1515/9783110266306.225.xml		human	human
163	France	Gurgy (Le Nouzeau)	cattle	0.1		-21.5	6	47.8939	3.53585	288		Rey et al. 2019		english	http://www.bourgogne-franche-comte.developpement-durable.gouv.fr/IMG/pdf/a1_auxe_tri_enjeuxv2_cle7ef9e6-1.pdf		animal	cattle
12	Germany	Halberstadt	human	0.1		-19.7	8.9	51.8775	11.0444	211		Nehlich et al. 2014		english	https://www.halberstadt.de/de/presseartikel-details/graeberfeld-aus-der-fruehen-bronzezeit-sonntagsfeld-ist-archaeologischer-dauerbrenner.html	no	human	human
185	Switzerland	Müsingen	human	0.14		-20	8.28	46.865	7.56903	286		Moghadamm et al. 2016		NASA	https://www.google.com/maps/place/Gr%C3%A4berfeld+M%C3%BCnsingen-Rain/@46.8645045.7.5690725.15z/data=!4m5!3m4!1s0x0:0xf4a64464b28f575!8m2!3d46.8645045!4d7.5690725		human
185	Switzerland	Müsingen	human	0.14		-19.04	8.82	46.865	7.56903	286		Moghadamm et al. 2016		NASA	https://www.google.com/maps/place/Gr%C3%A4berfeld+M%C3%BCnsingen-Rain/@46.8645045.7.5690725.15z/data=!4m5!3m4!1s0x0:0xf4a64464b28f575!8m2!3d46.8645045!4d7.5690725		human
185	Switzerland	Müsingen	human	0.18		-18.11	8.7	46.865	7.56903	286		Moghadamm et al. 2016		NASA	https://www.google.com/maps/place/Gr%C3%A4berfeld+M%C3%BCnsingen-Rain/@46.8645045.7.5690725.15z/data=!4m5!3m4!1s0x0:0xf4a64464b28f575!8m2!3d46.8645045!4d7.5690725		human
62	Roumania	Sarata Monteuru	human	0.2		-19.6	7.5	45.1461	26.6431	170	few meters	Aguraiuja 2017			google map		human
161	France	Gurgy (Noisats)	human	0.2		-20.5	11.6	47.874	3.55944	288		Rey et al. 2019		english	http://www.bourgogne-franche-comte.developpement-durable.gouv.fr/IMG/pdf/a1_auxe_tri_enjeuxv2_cle7ef9e6-1.pdf		human
185	Switzerland	Müsingen	human	0.28		-18.97	8.31	46.865	7.56903	286		Moghadamm et al. 2016		NASA	https://www.google.com/maps/place/Gr%C3%A4berfeld+M%C3%BCnsingen-Rain/@46.8645045.7.5690725.15z/data=!4m5!3m4!1s0x0:0xf4a64464b28f575!8m2!3d46.8645045!4d7.5690725		human
60	Poland	Kichary Nowe (2)	human	0.3		-20.4	10.6	50.7404	21.7469	419.73	exact	Lundmark 2016		english	google map		human	Human	no
60	Poland	Kichary Nowe (2)	human	0.3		-19.9	10.9	50.7404	21.7469	419.73	exact	Lundmark 2016		english	google map		human	Human	no
62	Roumania	Sarata Monteuru	human	0.3		-20.4	7.8	45.1461	26.6431	170	few meters	Aguraiuja 2017			google map		human
74	Switzerland	Twann	bovid	0.3		-22.15	5.17	47.0933	7.15611	322.312	exact	Siebke et al. 2020			Siebke et al.2020		animal	Bos
12	Germany	Halberstadt	human	0.3		-20	10.5	51.8775	11.0444	211		Nehlich et al. 2014		english	https://www.halberstadt.de/de/presseartikel-details/graeberfeld-aus-der-fruehen-bronzezeit-sonntagsfeld-ist-archaeologischer-dauerbrenner.html	no	human	human
185	Switzerland	Müsingen	human	0.33		-18.62	8.65	46.865	7.56903	286		Moghadamm et al. 2016		NASA	https://www.google.com/maps/place/Gr%C3%A4berfeld+M%C3%BCnsingen-Rain/@46.8645045.7.5690725.15z/data=!4m5!3m4!1s0x0:0xf4a64464b28f575!8m2!3d46.8645045!4d7.5690725		human
60	Poland	Kichary Nowe (2)	human	0.4		-20.5	10.6	50.7404	21.7469	419.73	exact	Lundmark 2016		english	google map		human	Human	no
60	Poland	Kichary Nowe (2)	human	0.4		-19.9	10.7	50.7404	21.7469	419.73	exact	Lundmark 2016		english	google map		human	Human	no
59	Sweden	Smörkullen	horse	0.4		-22.2	7	58.2994	14.6688	96.12	20 meters	Lindberg 2009	http://su.diva-portal.org/smash/record.jsf?pid=diva2%3A302665&dswid=-5277	english	according to map	not necessary	animal	Horse	no
12	Germany	Halberstadt	human	0.4		-19.5	9.1	51.8775	11.0444	211		Nehlich et al. 2014		english	https://www.halberstadt.de/de/presseartikel-details/graeberfeld-aus-der-fruehen-bronzezeit-sonntagsfeld-ist-archaeologischer-dauerbrenner.html	no	human	human
185	Switzerland	Müsingen	human	0.41		-19.13	9.21	46.865	7.56903	286		Moghadamm et al. 2016		NASA	https://www.google.com/maps/place/Gr%C3%A4berfeld+M%C3%BCnsingen-Rain/@46.8645045.7.5690725.15z/data=!4m5!3m4!1s0x0:0xf4a64464b28f575!8m2!3d46.8645045!4d7.5690725		human
185	Switzerland	Müsingen	human	0.43		-20.25	9.01	46.865	7.56903	286		Moghadamm et al. 2016		NASA	https://www.google.com/maps/place/Gr%C3%A4berfeld+M%C3%BCnsingen-Rain/@46.8645045.7.5690725.15z/data=!4m5!3m4!1s0x0:0xf4a64464b28f575!8m2!3d46.8645045!4d7.5690725		human
185	Switzerland	Müsingen	human	0.43		-19.88	9.29	46.865	7.56903	286		Moghadamm et al. 2016		NASA	https://www.google.com/maps/place/Gr%C3%A4berfeld+M%C3%BCnsingen-Rain/@46.8645045.7.5690725.15z/data=!4m5!3m4!1s0x0:0xf4a64464b28f575!8m2!3d46.8645045!4d7.5690725		human
185	Switzerland	Müsingen	human	0.48		-19.2	8.13	46.865	7.56903	286		Moghadamm et al. 2016		NASA	https://www.google.com/maps/place/Gr%C3%A4berfeld+M%C3%BCnsingen-Rain/@46.8645045.7.5690725.15z/data=!4m5!3m4!1s0x0:0xf4a64464b28f575!8m2!3d46.8645045!4d7.5690725		human
60	Poland	Kichary Nowe (2)	human	0.5		-20.3	10.7	50.7404	21.7469	419.73	exact	Lundmark 2016		english	google map		human	Human	no
62	Roumania	Sarata Monteuru	human	0.5		-19.8	10	45.1461	26.6431	170	few meters	Aguraiuja 2017			google map		human
11	Germany	Derenburg	human	0.5		-20.5	8.6	51.8721	10.9039	199.68	exact	Nehlich et al. 2014		english	https://de.wikipedia.org/wiki/Gr%C3%A4berfeld_von_Derenburg	no	human	human
11	Germany	Derenburg	human	0.5		-19.4	9.2	51.8721	10.9039	199.68	exact	Nehlich et al. 2014		english	https://de.wikipedia.org/wiki/Gr%C3%A4berfeld_von_Derenburg	no	human	human
64	Estonia	Kaberla cementery	human	0.5		-20	10	59.4321	24.7437	5.4	few 100 m	Aguraiuja-Lätti, Lõugas 2019			city mine		human
22	Germany	Singen	human	0.6	33			47.766	8.83502	367.243	few meters	Oelze et al. 2012a		english	https://www.degruyter.com/view/book/9783110266306/10.1515/9783110266306.225.xml		human	human
22	Germany	Singen	human	0.6	72			47.766	8.83502	367.243	few meters	Oelze et al. 2012a		english	https://www.degruyter.com/view/book/9783110266306/10.1515/9783110266306.225.xml		human	human
22	Germany	Singen	human	0.6	74			47.766	8.83502	367.243	few meters	Oelze et al. 2012a		english	https://www.degruyter.com/view/book/9783110266306/10.1515/9783110266306.225.xml		human	human
65	Ukraine	Bil'shivtsi	Wild boar	0.6			7.4	49.1813	24.7408	599	few 100m	Privat et al. 2007			sanctuary		animal	ND
11	Germany	Derenburg	goat/sheep	0.6		-20.5	7	51.8721	10.9039	199.68	exact	Nehlich et al. 2014		english	https://de.wikipedia.org/wiki/Gr%C3%A4berfeld_von_Derenburg	no	animal	goat/sheep
11	Germany	Derenburg	human	0.6		-20	8.7	51.8721	10.9039	199.68	exact	Nehlich et al. 2014		english	https://de.wikipedia.org/wiki/Gr%C3%A4berfeld_von_Derenburg	no	human	human
36	Iceland	Skutustadir	cow	0.6		-21.4	3.5	65.5685	-17.0393	40.96	few 100m	Sayle et al. 2013			google map		animal	Cow
36	Iceland	Skutustadir	cow	0.6		-21.6	4	65.5685	-17.0393	40.96	few 100m	Sayle et al. 2013			google map		animal	Cow
185	Switzerland	Müsingen	human	0.64		-20.17	10.23	46.865	7.56903	286		Moghadamm et al. 2016		NASA	https://www.google.com/maps/place/Gr%C3%A4berfeld+M%C3%BCnsingen-Rain/@46.8645045.7.5690725.15z/data=!4m5!3m4!1s0x0:0xf4a64464b28f575!8m2!3d46.8645045!4d7.5690725		human
74	Switzerland	Twann	red deer	0.65		-21.09	5	47.0933	7.15611	322.312	exact	Siebke et al. 2020			Siebke et al.2020		animal	Cervus
185	Switzerland	Müsingen	human	0.66		-18.95	8.69	46.865	7.56903	286		Moghadamm et al. 2016		NASA	https://www.google.com/maps/place/Gr%C3%A4berfeld+M%C3%BCnsingen-Rain/@46.8645045.7.5690725.15z/data=!4m5!3m4!1s0x0:0xf4a64464b28f575!8m2!3d46.8645045!4d7.5690725		human
62	Roumania	Sarata Monteuru	human	0.7		-19.1	10.8	45.1461	26.6431	170	few meters	Aguraiuja 2017			google map		human
185	Switzerland	Müsingen	human	0.71		-19.76	9.21	46.865	7.56903	286		Moghadamm et al. 2016		NASA	https://www.google.com/maps/place/Gr%C3%A4berfeld+M%C3%BCnsingen-Rain/@46.8645045.7.5690725.15z/data=!4m5!3m4!1s0x0:0xf4a64464b28f575!8m2!3d46.8645045!4d7.5690725		human
185	Switzerland	Müsingen	human	0.72		-20.14	9.45	46.865	7.56903	286		Moghadamm et al. 2016		NASA	https://www.google.com/maps/place/Gr%C3%A4berfeld+M%C3%BCnsingen-Rain/@46.8645045.7.5690725.15z/data=!4m5!3m4!1s0x0:0xf4a64464b28f575!8m2!3d46.8645045!4d7.5690725		human
74	Switzerland	Twann	bovid	0.72		-21.93	4.95	47.0933	7.15611	322.312	exact	Siebke et al. 2020			Siebke et al.2020		animal	Bos
60	Poland	Kichary Nowe (2)	human	0.8		-20.1	10.8	50.7404	21.7469	419.73	exact	Lundmark 2016		english	google map		human	Human	no
161	France	Gurgy (Noisats)	cattle	0.8		-22.4	5.9	47.874	3.55944	288		Rey et al. 2019		english	http://www.bourgogne-franche-comte.developpement-durable.gouv.fr/IMG/pdf/a1_auxe_tri_enjeuxv2_cle7ef9e6-1.pdf		animal	cattle
34	United Kingdom	Danebury	horse	0.8		-23	6	51.1388	-1.53081	10.9	exact	Hamilton et al. 2019			google map		animal	Horse
18	Germany	Grosstrokwitz	human	0.8		-20.5	10.9	51.1895	12.237	307.58		Nehlich et al. 2014		english	http://www.suehnekreuz.de/PHP/kr_detail.php?ID=6076		human	human
11	Germany	Derenburg	human	0.8		-19.8	8.5	51.8721	10.9039	199.68	exact	Nehlich et al. 2014		english	https://de.wikipedia.org/wiki/Gr%C3%A4berfeld_von_Derenburg	no	human	human
12	Germany	Halberstadt	human	0.8		-19.8	8.3	51.8775	11.0444	211		Nehlich et al. 2014		english	https://www.halberstadt.de/de/presseartikel-details/graeberfeld-aus-der-fruehen-bronzezeit-sonntagsfeld-ist-archaeologischer-dauerbrenner.html	no	human	human
185	Switzerland	Müsingen	human	0.83		-19.97	9.03	46.865	7.56903	286		Moghadamm et al. 2016		NASA	https://www.google.com/maps/place/Gr%C3%A4berfeld+M%C3%BCnsingen-Rain/@46.8645045.7.5690725.15z/data=!4m5!3m4!1s0x0:0xf4a64464b28f575!8m2!3d46.8645045!4d7.5690725		human
185	Switzerland	Müsingen	human	0.85		-18.93	8.94	46.865	7.56903	286		Moghadamm et al. 2016		NASA	https://www.google.com/maps/place/Gr%C3%A4berfeld+M%C3%BCnsingen-Rain/@46.8645045.7.5690725.15z/data=!4m5!3m4!1s0x0:0xf4a64464b28f575!8m2!3d46.8645045!4d7.5690725		human
185	Switzerland	Müsingen	human	0.89		-19.41	8.87	46.865	7.56903	286		Moghadamm et al. 2016		NASA	https://www.google.com/maps/place/Gr%C3%A4berfeld+M%C3%BCnsingen-Rain/@46.8645045.7.5690725.15z/data=!4m5!3m4!1s0x0:0xf4a64464b28f575!8m2!3d46.8645045!4d7.5690725		human
91	Switzerland	Zurzach	human	0.89		-20.68	10.51	47.5872	8.285	352.476	exact	Siebke et al. 2020			Siebke et al.2020		human
22	Germany	Singen	human	0.9	57			47.766	8.83502	367.243	few meters	Oelze et al. 2012a		english	https://www.degruyter.com/view/book/9783110266306/10.1515/9783110266306.225.xml		human	human
22	Germany	Singen	human	0.9	70			47.766	8.83502	367.243	few meters	Oelze et al. 2012a		english	https://www.degruyter.com/view/book/9783110266306/10.1515/9783110266306.225.xml		human	human
21	Germany	Magdalenberg	human	0.9		-19.5	10	48.0446	8.44374	400.2	exact	Oelze et al. 2012b		english	https://www.google.com/maps/place/Magdalenenberg+(keltischer+Grabh%C3%BCgel)/@48.0444382.8.4415395.17z/data=!3m1!4b1!4m5!3m4!1s0x4790942bee2aff5d:0xa91b1a02e103fc5f!8m2!3d48.0444346!4d8.4437335		human	human
11	Germany	Derenburg	human	0.9		-19.2	9.3	51.8721	10.9039	199.68	exact	Nehlich et al. 2014		english	https://de.wikipedia.org/wiki/Gr%C3%A4berfeld_von_Derenburg	no	human	human
36	Iceland	Skutustadir	cow	0.9		-21.4	4	65.5685	-17.0393	40.96	few 100m	Sayle et al. 2013			google map		animal	Cow
36	Iceland	Skutustadir	cow	0.9		-20.7	4.9	65.5685	-17.0393	40.96	few 100m	Sayle et al. 2013			google map		animal	Cow
185	Switzerland	Müsingen	human	0.96		-19.19	7.93	46.865	7.56903	286		Moghadamm et al. 2016		NASA	https://www.google.com/maps/place/Gr%C3%A4berfeld+M%C3%BCnsingen-Rain/@46.8645045.7.5690725.15z/data=!4m5!3m4!1s0x0:0xf4a64464b28f575!8m2!3d46.8645045!4d7.5690725		human
185	Switzerland	Müsingen	human	0.99		-19.98	9.15	46.865	7.56903	286		Moghadamm et al. 2016		NASA	https://www.google.com/maps/place/Gr%C3%A4berfeld+M%C3%BCnsingen-Rain/@46.8645045.7.5690725.15z/data=!4m5!3m4!1s0x0:0xf4a64464b28f575!8m2!3d46.8645045!4d7.5690725		human
185	Switzerland	Müsingen	human	1		-20.48	8.74	46.865	7.56903	286		Moghadamm et al. 2016		NASA	https://www.google.com/maps/place/Gr%C3%A4berfeld+M%C3%BCnsingen-Rain/@46.8645045.7.5690725.15z/data=!4m5!3m4!1s0x0:0xf4a64464b28f575!8m2!3d46.8645045!4d7.5690725		human
185	Switzerland	Müsingen	human (average)	1	0	-19.5	8.8	46.865	7.56903	286	exact	Moghadamm et al. 2018		NASA	https://www.google.com/maps/place/Gr%C3%A4berfeld+M%C3%BCnsingen-Rain/@46.8645045.7.5690725.15z/data=!4m5!3m4!1s0x0:0xf4a64464b28f575!8m2!3d46.8645045!4d7.5690725		human	average
22	Germany	Singen	human	1	6			47.766	8.83502	367.243	few meters	Oelze et al. 2012a		english	https://www.degruyter.com/view/book/9783110266306/10.1515/9783110266306.225.xml		human	human
22	Germany	Singen	human	1	63			47.766	8.83502	367.243	few meters	Oelze et al. 2012a		english	https://www.degruyter.com/view/book/9783110266306/10.1515/9783110266306.225.xml		human	human
22	Germany	Singen	human	1	71			47.766	8.83502	367.243	few meters	Oelze et al. 2012a		english	https://www.degruyter.com/view/book/9783110266306/10.1515/9783110266306.225.xml		human	human
22	Germany	Singen	human	1	79			47.766	8.83502	367.243	few meters	Oelze et al. 2012a		english	https://www.degruyter.com/view/book/9783110266306/10.1515/9783110266306.225.xml		human	human
12	Germany	Halberstadt	human	1		-19.7	8.7	51.8775	11.0444	211		Nehlich et al. 2014		english	https://www.halberstadt.de/de/presseartikel-details/graeberfeld-aus-der-fruehen-bronzezeit-sonntagsfeld-ist-archaeologischer-dauerbrenner.html	no	human	human
21	Germany	Magdalenberg	human	1.1		-19.8	9.5	48.0446	8.44374	400.2	exact	Oelze et al. 2012b		english	https://www.google.com/maps/place/Magdalenenberg+(keltischer+Grabh%C3%BCgel)/@48.0444382.8.4415395.17z/data=!3m1!4b1!4m5!3m4!1s0x4790942bee2aff5d:0xa91b1a02e103fc5f!8m2!3d48.0444346!4d8.4437335		human	human
18	Germany	Grosstrokwitz	human	1.1		-19.1	12.2	51.1895	12.237	307.58		Nehlich et al. 2014		english	http://www.suehnekreuz.de/PHP/kr_detail.php?ID=6076		human	human
148	United Kingdom	Lechlade	human	1.1		-19.8	8.8	51.7004	-1.69162	48.7104	few 100 m	Richards et al. 2001					human
48	Sweden	Västeras	rooster	1.2		-21.3	12	59.6082	16.5465	75	exact	Ahlin Sundman et al. 2018		english	https://geohack.toolforge.org/geohack.php?pagename=File:Dominikankonventet_i_V%C3%A4ster%C3%A5s_1500.JPG&params=059.608185_N_0016.546504_E_globe:Earth_type:camera_heading:84.00&language=en	no	animal	Gallus	no
22	Germany	Singen	human	1.2	61			47.766	8.83502	367.243	few meters	Oelze et al. 2012a		english	https://www.degruyter.com/view/book/9783110266306/10.1515/9783110266306.225.xml		human	human
171	United Kingdom	Llandough	animal und.	1.2		-20.2	9.9	51.41	-3.19	5		Hemer et al. 2017		https://www.doogal.co.uk/DistanceToSea.php			animal	fauna
11	Germany	Derenburg	cattle	1.2		-19.6	7.7	51.8721	10.9039	199.68	exact	Nehlich et al. 2014		english	https://de.wikipedia.org/wiki/Gr%C3%A4berfeld_von_Derenburg	no	animal	cattle
11	Germany	Derenburg	human	1.2		-19.8	8.2	51.8721	10.9039	199.68	exact	Nehlich et al. 2014		english	https://de.wikipedia.org/wiki/Gr%C3%A4berfeld_von_Derenburg	no	human	human
12	Germany	Halberstadt	human	1.2		-19.4	10.5	51.8775	11.0444	211		Nehlich et al. 2014		english	https://www.halberstadt.de/de/presseartikel-details/graeberfeld-aus-der-fruehen-bronzezeit-sonntagsfeld-ist-archaeologischer-dauerbrenner.html	no	human	human
64	Estonia	Kaberla cementery	human	1.2		-20	9.5	59.4321	24.7437	5.4	few 100 m	Aguraiuja-Lätti, Lõugas 2019			city mine		human
185	Switzerland	Müsingen	human	1.29		-19.86	8.82	46.865	7.56903	286		Moghadamm et al. 2016		NASA	https://www.google.com/maps/place/Gr%C3%A4berfeld+M%C3%BCnsingen-Rain/@46.8645045.7.5690725.15z/data=!4m5!3m4!1s0x0:0xf4a64464b28f575!8m2!3d46.8645045!4d7.5690725		human
48	Sweden	Västeras	human	1.3		-20.3	14.6	59.6082	16.5465	75	exact	Ahlin Sundman et al. 2018		english	https://geohack.toolforge.org/geohack.php?pagename=File:Dominikankonventet_i_V%C3%A4ster%C3%A5s_1500.JPG&params=059.608185_N_0016.546504_E_globe:Earth_type:camera_heading:84.00&language=en	no	human	human	no
22	Germany	Singen	human	1.3	73			47.766	8.83502	367.243	few meters	Oelze et al. 2012a		english	https://www.degruyter.com/view/book/9783110266306/10.1515/9783110266306.225.xml		human	human
11	Germany	Derenburg	human	1.3		-19.4	8.6	51.8721	10.9039	199.68	exact	Nehlich et al. 2014		english	https://de.wikipedia.org/wiki/Gr%C3%A4berfeld_von_Derenburg	no	human	human
12	Germany	Halberstadt	human	1.3		-20.2	7.5	51.8775	11.0444	211		Nehlich et al. 2014		english	https://www.halberstadt.de/de/presseartikel-details/graeberfeld-aus-der-fruehen-bronzezeit-sonntagsfeld-ist-archaeologischer-dauerbrenner.html	no	human	human
36	Iceland	Skutustadir	cow	1.3		-20.9	5.4	65.5685	-17.0393	40.96	few 100m	Sayle et al. 2013			google map		animal	Cow
185	Switzerland	Müsingen	human	1.34		-19.9	8.86	46.865	7.56903	286		Moghadamm et al. 2016		NASA	https://www.google.com/maps/place/Gr%C3%A4berfeld+M%C3%BCnsingen-Rain/@46.8645045.7.5690725.15z/data=!4m5!3m4!1s0x0:0xf4a64464b28f575!8m2!3d46.8645045!4d7.5690725		human
74	Switzerland	Twann	caprine	1.37		-21.37	4.47	47.0933	7.15611	322.312	exact	Siebke et al. 2020			Siebke et al.2020		animal	capra
74	Switzerland	Twann	caprine	1.39		-21.33	5.73	47.0933	7.15611	322.312	exact	Siebke et al. 2020			Siebke et al.2020		animal	capra
60	Poland	Kichary Nowe (2)	human	1.4		-20.3	10.5	50.7404	21.7469	419.73	exact	Lundmark 2016		english	google map		human	Human	no
52	Sweden	Humlegarden	bovid	1.4		-22.5	5.2	59.6155	17.7168	30.8687	few meters	Linderholm, Kjellstrom 2011		english	google map	not necessary	animal	bos	no
22	Germany	Singen	human	1.4	67			47.766	8.83502	367.243	few meters	Oelze et al. 2012a		english	https://www.degruyter.com/view/book/9783110266306/10.1515/9783110266306.225.xml		human	human
161	France	Gurgy (Noisats)	human	1.4		-20.8	11.2	47.874	3.55944	288		Rey et al. 2019		english	http://www.bourgogne-franche-comte.developpement-durable.gouv.fr/IMG/pdf/a1_auxe_tri_enjeuxv2_cle7ef9e6-1.pdf		human
11	Germany	Derenburg	human	1.4		-20.2	8.3	51.8721	10.9039	199.68	exact	Nehlich et al. 2014		english	https://de.wikipedia.org/wiki/Gr%C3%A4berfeld_von_Derenburg	no	human	human
11	Germany	Derenburg	human	1.4		-19.7	8.3	51.8721	10.9039	199.68	exact	Nehlich et al. 2014		english	https://de.wikipedia.org/wiki/Gr%C3%A4berfeld_von_Derenburg	no	human	human
11	Germany	Derenburg	human	1.4		-19.8	8.5	51.8721	10.9039	199.68	exact	Nehlich et al. 2014		english	https://de.wikipedia.org/wiki/Gr%C3%A4berfeld_von_Derenburg	no	human	human
11	Germany	Derenburg	human	1.4		-19.7	9.2	51.8721	10.9039	199.68	exact	Nehlich et al. 2014		english	https://de.wikipedia.org/wiki/Gr%C3%A4berfeld_von_Derenburg	no	human	human
36	Iceland	Skutustadir	horse	1.4		-21.6	3.6	65.5685	-17.0393	40.96	few 100m	Sayle et al. 2013			google map		animal	Horse
87	Switzerland	Spreitenbach	human	1.42		-20.55	8.26	47.4214	8.38972	333.878	exact	Siebke et al. 2020			Siebke et al.2020		human
185	Switzerland	Müsingen	human	1.45		-16.81	7.79	46.865	7.56903	286		Moghadamm et al. 2016		NASA	https://www.google.com/maps/place/Gr%C3%A4berfeld+M%C3%BCnsingen-Rain/@46.8645045.7.5690725.15z/data=!4m5!3m4!1s0x0:0xf4a64464b28f575!8m2!3d46.8645045!4d7.5690725		human
48	Sweden	Västeras	human	1.5		-21	14.4	59.6082	16.5465	75	exact	Ahlin Sundman et al. 2018		english	https://geohack.toolforge.org/geohack.php?pagename=File:Dominikankonventet_i_V%C3%A4ster%C3%A5s_1500.JPG&params=059.608185_N_0016.546504_E_globe:Earth_type:camera_heading:84.00&language=en	no	human	human	no
22	Germany	Singen	human	1.5	46			47.766	8.83502	367.243	few meters	Oelze et al. 2012a		english	https://www.degruyter.com/view/book/9783110266306/10.1515/9783110266306.225.xml		human	human
161	France	Gurgy (Noisats)	human	1.5		-21.1	11.9	47.874	3.55944	288		Rey et al. 2019		english	http://www.bourgogne-franche-comte.developpement-durable.gouv.fr/IMG/pdf/a1_auxe_tri_enjeuxv2_cle7ef9e6-1.pdf		human
15	Germany	Benzigerode	cattle	1.5		-21.3	6.6	51.8421	10.8631	202.9		Nehlich et al. 2014		english	https://www.wernigerode.de/Stadtleben/Die-Stadt/Ortschaften/Benzingerode/		animal	cattler
12	Germany	Halberstadt	human	1.5		-19.7	8.2	51.8775	11.0444	211		Nehlich et al. 2014		english	https://www.halberstadt.de/de/presseartikel-details/graeberfeld-aus-der-fruehen-bronzezeit-sonntagsfeld-ist-archaeologischer-dauerbrenner.html	no	human	human
36	Iceland	Skutustadir	cow	1.5		-21.3	3.8	65.5685	-17.0393	40.96	few 100m	Sayle et al. 2013			google map		animal	Cow
36	Iceland	Skutustadir	cow	1.5		-21.5	5	65.5685	-17.0393	40.96	few 100m	Sayle et al. 2013			google map		animal	Cow
185	Switzerland	Müsingen	human	1.58		-18.76	8.49	46.865	7.56903	286		Moghadamm et al. 2016		NASA	https://www.google.com/maps/place/Gr%C3%A4berfeld+M%C3%BCnsingen-Rain/@46.8645045.7.5690725.15z/data=!4m5!3m4!1s0x0:0xf4a64464b28f575!8m2!3d46.8645045!4d7.5690725		human
185	Switzerland	Müsingen	human	1.59		-18.98	8.92	46.865	7.56903	286		Moghadamm et al. 2016		NASA	https://www.google.com/maps/place/Gr%C3%A4berfeld+M%C3%BCnsingen-Rain/@46.8645045.7.5690725.15z/data=!4m5!3m4!1s0x0:0xf4a64464b28f575!8m2!3d46.8645045!4d7.5690725		human
59	Sweden	Smörkullen	human	1.6		-20.4	11.7	58.2994	14.6688	96.12	20 meters	Lindberg 2009	http://su.diva-portal.org/smash/record.jsf?pid=diva2%3A302665&dswid=-5291	english	according to map	not necessary	human	Human	no
48	Sweden	Västeras	wild boar	1.6		-22.2	8.8	59.6082	16.5465	75	exact	Ahlin Sundman et al. 2018		english	https://geohack.toolforge.org/geohack.php?pagename=File:Dominikankonventet_i_V%C3%A4ster%C3%A5s_1500.JPG&params=059.608185_N_0016.546504_E_globe:Earth_type:camera_heading:84.00&language=en	no	animal	Sus	no
57	Sweden	Björned	human	1.6	0.2	-21.2	13.2	63.0974	17.7562	8.89	about 200 m	Anderson et al. 2016 ; Anderson 2006	K. Andersson. Diet och identitet : Analyser av kol- kväve- och svavelisotoper på indivier från det kristna senvikingatida gravfältet i Björned. Torsåkers socken. Ångermanland (2006) (December 9. 2019).	swedish	Björned	needed	human	human	no
62	Roumania	Sarata Monteuru	human	1.6		-20.2	8.3	45.1461	26.6431	170	few meters	Aguraiuja 2017			google map		human
164	France	Monéteau	human	1.6		-20.6	12.1	47.8489	3.55167	290		Rey et al. 2019		english	https://www.google.com/maps/place/B%26B+HOTEL/@47.8487524.3.5496132.17z/data=!4m8!3m7!1s0x47ee4e37bf19fe33:0xde8ab2b020f9a89a!5m2!4m1!1i2!8m2!3d47.848504!4d3.5516088		human
15	Germany	Benzigerode	cattle	1.6		-20.9	5.7	51.8421	10.8631	202.9		Nehlich et al. 2014		english	https://www.wernigerode.de/Stadtleben/Die-Stadt/Ortschaften/Benzingerode/		animal	cattle
11	Germany	Derenburg	human	1.6		-19.6	8.7	51.8721	10.9039	199.68	exact	Nehlich et al. 2014		english	https://de.wikipedia.org/wiki/Gr%C3%A4berfeld_von_Derenburg	no	human	human
12	Germany	Halberstadt	human	1.6		-20.1	7.6	51.8775	11.0444	211		Nehlich et al. 2014		english	https://www.halberstadt.de/de/presseartikel-details/graeberfeld-aus-der-fruehen-bronzezeit-sonntagsfeld-ist-archaeologischer-dauerbrenner.html	no	human	human
12	Germany	Halberstadt	human	1.6		-19.9	8.3	51.8775	11.0444	211		Nehlich et al. 2014		english	https://www.halberstadt.de/de/presseartikel-details/graeberfeld-aus-der-fruehen-bronzezeit-sonntagsfeld-ist-archaeologischer-dauerbrenner.html	no	human	human
12	Germany	Halberstadt	human	1.6		-19.7	8.4	51.8775	11.0444	211		Nehlich et al. 2014		english	https://www.halberstadt.de/de/presseartikel-details/graeberfeld-aus-der-fruehen-bronzezeit-sonntagsfeld-ist-archaeologischer-dauerbrenner.html	no	human	human
12	Germany	Halberstadt	human	1.6		-19.4	9.2	51.8775	11.0444	211		Nehlich et al. 2014		english	https://www.halberstadt.de/de/presseartikel-details/graeberfeld-aus-der-fruehen-bronzezeit-sonntagsfeld-ist-archaeologischer-dauerbrenner.html	no	human	human
64	Estonia	Kaberla cementery	human	1.6		-20	10.9	59.4321	24.7437	5.4	few 100 m	Aguraiuja-Lätti, Lõugas 2019			city mine		human
185	Switzerland	Müsingen	human	1.64		-19.6	7.91	46.865	7.56903	286		Moghadamm et al. 2016		NASA	https://www.google.com/maps/place/Gr%C3%A4berfeld+M%C3%BCnsingen-Rain/@46.8645045.7.5690725.15z/data=!4m5!3m4!1s0x0:0xf4a64464b28f575!8m2!3d46.8645045!4d7.5690725		human
89	Switzerland	Wartau	human	1.65		-21.49	7.05	47.1031	9.49083	278.736	exact	Siebke et al. 2020			Siebke et al.2020		human
62	Roumania	Sarata Monteuru	human	1.7		-20.3	7.9	45.1461	26.6431	170	few meters	Aguraiuja 2017			google map		human
22	Germany	Singen	human	1.7	19			47.766	8.83502	367.243	few meters	Oelze et al. 2012a		english	https://www.degruyter.com/view/book/9783110266306/10.1515/9783110266306.225.xml		human	human
22	Germany	Singen	human	1.7	87			47.766	8.83502	367.243	few meters	Oelze et al. 2012a		english	https://www.degruyter.com/view/book/9783110266306/10.1515/9783110266306.225.xml		human	human
65	Ukraine	Bil'shivtsi	Wild boar	1.7			6.7	49.1813	24.7408	599	few 100m	Privat et al. 2007			sanctuary		animal	ND
11	Germany	Derenburg	human	1.7		-19.5	8.2	51.8721	10.9039	199.68	exact	Nehlich et al. 2014		english	https://de.wikipedia.org/wiki/Gr%C3%A4berfeld_von_Derenburg	no	human	human
11	Germany	Derenburg	human	1.7		-20	9	51.8721	10.9039	199.68	exact	Nehlich et al. 2014		english	https://de.wikipedia.org/wiki/Gr%C3%A4berfeld_von_Derenburg	no	human	human
12	Germany	Halberstadt	human	1.7		-19.8	8.4	51.8775	11.0444	211		Nehlich et al. 2014		english	https://www.halberstadt.de/de/presseartikel-details/graeberfeld-aus-der-fruehen-bronzezeit-sonntagsfeld-ist-archaeologischer-dauerbrenner.html	no	human	human
12	Germany	Halberstadt	human	1.7		-19.6	9	51.8775	11.0444	211		Nehlich et al. 2014		english	https://www.halberstadt.de/de/presseartikel-details/graeberfeld-aus-der-fruehen-bronzezeit-sonntagsfeld-ist-archaeologischer-dauerbrenner.html	no	human	human
12	Germany	Halberstadt	human	1.7		-19.6	10.2	51.8775	11.0444	211		Nehlich et al. 2014		english	https://www.halberstadt.de/de/presseartikel-details/graeberfeld-aus-der-fruehen-bronzezeit-sonntagsfeld-ist-archaeologischer-dauerbrenner.html	no	human	human
83	Switzerland	Niederried	human	1.77		-21.35	8.08	46.7175	7.92861		exact	Siebke et al. 2020			Siebke et al.2020		human
60	Poland	Kichary Nowe (2)	human	1.8		-19.9	10.9	50.7404	21.7469	419.73	exact	Lundmark 2016		english	google map		human	Human	no
48	Sweden	Västeras	human	1.8		-20	13.5	59.6082	16.5465	75	exact	Ahlin Sundman et al. 2018		english	https://geohack.toolforge.org/geohack.php?pagename=File:Dominikankonventet_i_V%C3%A4ster%C3%A5s_1500.JPG&params=059.608185_N_0016.546504_E_globe:Earth_type:camera_heading:84.00&language=en	no	human	human	no
14	Germany	Westerhausen	human	1.8		-18.3	9.5	51.8119	11.0536	208	approximate	Nehlich et al. 2014		english	königstein. westerhausen	maybe	human	human
11	Germany	Derenburg	human	1.8		-20.2	8.8	51.8721	10.9039	199.68	exact	Nehlich et al. 2014		english	https://de.wikipedia.org/wiki/Gr%C3%A4berfeld_von_Derenburg	no	human	human
12	Germany	Halberstadt	human	1.8		-20.1	8	51.8775	11.0444	211		Nehlich et al. 2014		english	https://www.halberstadt.de/de/presseartikel-details/graeberfeld-aus-der-fruehen-bronzezeit-sonntagsfeld-ist-archaeologischer-dauerbrenner.html	no	human	human
12	Germany	Halberstadt	human	1.8		-19.6	8.3	51.8775	11.0444	211		Nehlich et al. 2014		english	https://www.halberstadt.de/de/presseartikel-details/graeberfeld-aus-der-fruehen-bronzezeit-sonntagsfeld-ist-archaeologischer-dauerbrenner.html	no	human	human
12	Germany	Halberstadt	human	1.8		-19.2	9.9	51.8775	11.0444	211		Nehlich et al. 2014		english	https://www.halberstadt.de/de/presseartikel-details/graeberfeld-aus-der-fruehen-bronzezeit-sonntagsfeld-ist-archaeologischer-dauerbrenner.html	no	human	human
53	Sweden	Birka	human	1.8		-20.1	16.5	59.3351	17.5426	160.49	exact	Linderholm et al. 2008		english	https://whc.unesco.org/en/list/555/multiple=1&unique_number=656	no	human	human
64	Estonia	Kaberla cementery	human	1.8		-20	9.4	59.4321	24.7437	5.4	few 100 m	Aguraiuja-Lätti, Lõugas 2019			city mine		human
185	Switzerland	Müsingen	human	1.82		-18.53	8.79	46.865	7.56903	286		Moghadamm et al. 2016		NASA	https://www.google.com/maps/place/Gr%C3%A4berfeld+M%C3%BCnsingen-Rain/@46.8645045.7.5690725.15z/data=!4m5!3m4!1s0x0:0xf4a64464b28f575!8m2!3d46.8645045!4d7.5690725		human
74	Switzerland	Twann	wild boar	1.83		-21.23	5.62	47.0933	7.15611	322.312	exact	Siebke et al. 2020			Siebke et al.2020		animal	sus
185	Switzerland	Müsingen	human	1.86		-18.56	8.57	46.865	7.56903	286		Moghadamm et al. 2016		NASA	https://www.google.com/maps/place/Gr%C3%A4berfeld+M%C3%BCnsingen-Rain/@46.8645045.7.5690725.15z/data=!4m5!3m4!1s0x0:0xf4a64464b28f575!8m2!3d46.8645045!4d7.5690725		human
62	Roumania	Sarata Monteuru	human	1.9		-19.9	10.9	45.1461	26.6431	170	few meters	Aguraiuja 2017			google map		human
185	Switzerland	Müsingen	human	1.9		-19.36	8.66	46.865	7.56903	286		Moghadamm et al. 2016		NASA	https://www.google.com/maps/place/Gr%C3%A4berfeld+M%C3%BCnsingen-Rain/@46.8645045.7.5690725.15z/data=!4m5!3m4!1s0x0:0xf4a64464b28f575!8m2!3d46.8645045!4d7.5690725		human
161	France	Gurgy (Noisats)	human	1.9		-21.1	10.9	47.874	3.55944	288		Rey et al. 2019		english	http://www.bourgogne-franche-comte.developpement-durable.gouv.fr/IMG/pdf/a1_auxe_tri_enjeuxv2_cle7ef9e6-1.pdf		human
21	Germany	Magdalenberg	human	1.9		-19.7	9	48.0446	8.44374	400.2	exact	Oelze et al. 2012b		english	https://www.google.com/maps/place/Magdalenenberg+(keltischer+Grabh%C3%BCgel)/@48.0444382.8.4415395.17z/data=!3m1!4b1!4m5!3m4!1s0x4790942bee2aff5d:0xa91b1a02e103fc5f!8m2!3d48.0444346!4d8.4437335		human	human
20	Germany	Nieder-Mörlen	animal (average)	1.9				50.4	8.72	316	approximate	Nehlich, Schade-Lindig 2013		notfound			animal	average
13	Germany	Karsdorf	human	1.9		-20.1	9.4	51.2942	11.6451	274	approximate	Nehlich et al. 2014		english	karsdorf	maybe	human	human
14	Germany	Westerhausen	human	1.9		-20.1	8.3	51.8119	11.0536	208	approximate	Nehlich et al. 2014		english	königstein. westerhausen	maybe	human	human
12	Germany	Halberstadt	human	1.9		-20.8	5.8	51.8775	11.0444	211		Nehlich et al. 2014		english	https://www.halberstadt.de/de/presseartikel-details/graeberfeld-aus-der-fruehen-bronzezeit-sonntagsfeld-ist-archaeologischer-dauerbrenner.html	no	human	human
12	Germany	Halberstadt	human	1.9		-18.5	9.9	51.8775	11.0444	211		Nehlich et al. 2014		english	https://www.halberstadt.de/de/presseartikel-details/graeberfeld-aus-der-fruehen-bronzezeit-sonntagsfeld-ist-archaeologischer-dauerbrenner.html	no	human	human
48	Sweden	Västeras	human	2		-20.4	12.8	59.6082	16.5465	75	exact	Ahlin Sundman et al. 2018		english	https://geohack.toolforge.org/geohack.php?pagename=File:Dominikankonventet_i_V%C3%A4ster%C3%A5s_1500.JPG&params=059.608185_N_0016.546504_E_globe:Earth_type:camera_heading:84.00&language=en	no	human	human	no
57	Sweden	Björned	human	2	0.2	-20.3	13.1	63.0974	17.7562	8.89	about 200 m	Anderson et al. 2016 ; Anderson 2006	K. Andersson. Diet och identitet : Analyser av kol- kväve- och svavelisotoper på indivier från det kristna senvikingatida gravfältet i Björned. Torsåkers socken. Ångermanland (2006) (December 9. 2019).	swedish	Björned	needed	human	human	no
153	Italy	Parmorari	human	2		-19.3483	12.1588	44.1636	8.31217	1		Goude et al. 2020a					human
74	Switzerland	Twann	wild boar	2		-21.45	6.28	47.0933	7.15611	322.312	exact	Siebke et al. 2020			Siebke et al.2020		animal	sus
164	France	Monéteau	human	2		-20.7	10.9	47.8489	3.55167	290		Rey et al. 2019		english	https://www.google.com/maps/place/B%26B+HOTEL/@47.8487524.3.5496132.17z/data=!4m8!3m7!1s0x47ee4e37bf19fe33:0xde8ab2b020f9a89a!5m2!4m1!1i2!8m2!3d47.848504!4d3.5516088		human
161	France	Gurgy (Noisats)	human	2		-20.9	11.5	47.874	3.55944	288		Rey et al. 2019		english	http://www.bourgogne-franche-comte.developpement-durable.gouv.fr/IMG/pdf/a1_auxe_tri_enjeuxv2_cle7ef9e6-1.pdf		human
161	France	Gurgy (Noisats)	human	2		-20.9	11.5	47.874	3.55944	288		Rey et al. 2019		english	http://www.bourgogne-franche-comte.developpement-durable.gouv.fr/IMG/pdf/a1_auxe_tri_enjeuxv2_cle7ef9e6-1.pdf		human
21	Germany	Magdalenberg	human	2		-19.5	8.5	48.0446	8.44374	400.2	exact	Oelze et al. 2012b		english	https://www.google.com/maps/place/Magdalenenberg+(keltischer+Grabh%C3%BCgel)/@48.0444382.8.4415395.17z/data=!3m1!4b1!4m5!3m4!1s0x4790942bee2aff5d:0xa91b1a02e103fc5f!8m2!3d48.0444346!4d8.4437335		human	human
11	Germany	Derenburg	human	2		-19.8	8.9	51.8721	10.9039	199.68	exact	Nehlich et al. 2014		english	https://de.wikipedia.org/wiki/Gr%C3%A4berfeld_von_Derenburg	no	human	human
12	Germany	Halberstadt	human	2		-20	10.7	51.8775	11.0444	211		Nehlich et al. 2014		english	https://www.halberstadt.de/de/presseartikel-details/graeberfeld-aus-der-fruehen-bronzezeit-sonntagsfeld-ist-archaeologischer-dauerbrenner.html	no	human	human
62	Roumania	Sarata Monteuru	human	2.1		-19.9	8.4	45.1461	26.6431	170	few meters	Aguraiuja 2017			google map		human
22	Germany	Singen	human	2.1	80			47.766	8.83502	367.243	few meters	Oelze et al. 2012a		english	https://www.degruyter.com/view/book/9783110266306/10.1515/9783110266306.225.xml		human	human
20	Germany	Nieder-Mörlen	human (average)	2.1				50.4	8.72	316	approximate	Nehlich, Schade-Lindig 2014		not found			human	average
12	Germany	Halberstadt	human	2.1		-19.9	7.7	51.8775	11.0444	211		Nehlich et al. 2014		english	https://www.halberstadt.de/de/presseartikel-details/graeberfeld-aus-der-fruehen-bronzezeit-sonntagsfeld-ist-archaeologischer-dauerbrenner.html	no	human	human
45	Sweden	Resmo	pig	2.1		-20.9	5.3	56.5385	16.446	5.69	several 100 m	Linderholm et al. 2014		english	google map	possibly	animal	pig
149	Netherlands	Schipluiden	human	2.18		-16.54	16.51	51.9742	4.32149	11	few 100 m	Smits et al. 2013			Schipluiden		human
59	Sweden	Smörkullen	dog	2.2		-20.4	11.9	58.2994	14.6688	96.12	20 meters	Lindberg 2009	http://su.diva-portal.org/smash/record.jsf?pid=diva2%3A302665&dswid=-5273	english	according to map	not necessary	animal	Dog	no
97	Serbia	Lepenski Vir	roe deer	2.2		-20.9	7	44.5575	22.0266	350		Jovanovic et al. 2019		english			animal	Roe deer
94	Serbia	Golokut	human	2.2		-19.9	11.8	45.1433	19.4455	285	km	Jovanovic et al. 2019		english	Vizic		human
62	Roumania	Sarata Monteuru	human	2.2		-20.5	8.8	45.1461	26.6431	170	few meters	Aguraiuja 2017			google map		human
74	Switzerland	Twann	bovid	2.2		-21.86	5.22	47.0933	7.15611	322.312	exact	Siebke et al. 2020			Siebke et al.2020		animal	Bos
22	Germany	Singen	human	2.2	45			47.766	8.83502	367.243	few meters	Oelze et al. 2012a		english	https://www.degruyter.com/view/book/9783110266306/10.1515/9783110266306.225.xml		human	human
21	Germany	Magdalenberg	dog	2.2		-20.6	8.3	48.0446	8.44374	400.2	exact	Oelze et al. 2012b		english	https://www.google.com/maps/place/Magdalenenberg+(keltischer+Grabh%C3%BCgel)/@48.0444382.8.4415395.17z/data=!3m1!4b1!4m5!3m4!1s0x4790942bee2aff5d:0xa91b1a02e103fc5f!8m2!3d48.0444346!4d8.4437335		animal	Dog
12	Germany	Halberstadt	human	2.2		-20.2	8.6	51.8775	11.0444	211		Nehlich et al. 2014		english	https://www.halberstadt.de/de/presseartikel-details/graeberfeld-aus-der-fruehen-bronzezeit-sonntagsfeld-ist-archaeologischer-dauerbrenner.html	no	human	human
12	Germany	Halberstadt	human	2.2		-19.6	11.7	51.8775	11.0444	211		Nehlich et al. 2014		english	https://www.halberstadt.de/de/presseartikel-details/graeberfeld-aus-der-fruehen-bronzezeit-sonntagsfeld-ist-archaeologischer-dauerbrenner.html	no	human	human
83	Switzerland	Niederried	human	2.28		-21.22	8.66	46.7175	7.92861	369.112	exact	Siebke et al. 2020			Siebke et al.2020		human
66	Serbia	Vinča-Belo Brdo	human	2.3		-20.6	10.3	44.7558	20.6286	291.446	exact	Nehlich et al. 2010			https://fr.wikipedia.org/wiki/Vin%C4%8Da-Belo_brdo		human
62	Roumania	Sarata Monteuru	human	2.3		-19.5	8	45.1461	26.6431	170	few meters	Aguraiuja 2017			google map		human
186	Switzerland	Niederwichtrach	human (average)	2.3		-20.4	8.8	46.8504	7.57589	285.302		Moghadamm et al. 2018					human	average
188	Switzerland	Stettlen-Deisswil	human (average)	2.3		-19.3	8.9	46.9581	7.51458	295.712		Moghadamm et al. 2018					human	average
22	Germany	Singen	human	2.3	69			47.766	8.83502	367.243	few meters	Oelze et al. 2012a		english	https://www.degruyter.com/view/book/9783110266306/10.1515/9783110266306.225.xml		human	human
161	France	Gurgy (Noisats)	human	2.3		-20.3	11.7	47.874	3.55944	288		Rey et al. 2019		english	http://www.bourgogne-franche-comte.developpement-durable.gouv.fr/IMG/pdf/a1_auxe_tri_enjeuxv2_cle7ef9e6-1.pdf		human
161	France	Gurgy (Noisats)	human	2.3		-20.7	11.9	47.874	3.55944	288		Rey et al. 2019		english	http://www.bourgogne-franche-comte.developpement-durable.gouv.fr/IMG/pdf/a1_auxe_tri_enjeuxv2_cle7ef9e6-1.pdf		human
161	France	Gurgy (Noisats)	human	2.3		-20.7	12.1	47.874	3.55944	288		Rey et al. 2019		english	http://www.bourgogne-franche-comte.developpement-durable.gouv.fr/IMG/pdf/a1_auxe_tri_enjeuxv2_cle7ef9e6-1.pdf		human
165	France	Patureaux (Chichery)	human	2.3		-20.2	11.6	47.9111	3.52658	283.05		Rey et al. 2019		english	https://www.google.com/maps/place/Bois+des+P%C3%A2tureaux/@47.9106315.3.5253653.17z/data=!4m5!3m4!1s0x47ee517ef10261c5:0xb8e84bf74ba4f5b8!8m2!3d47.910618!4d3.527554		human
17	Germany	Grebehna	human	2.3		-20.4	10	51.456	12.2558	276.361		Nehlich et al. 2014		english	approximate		human	human
16	Germany	Kölsa	pig	2.3		-22	8.2	51.4833	12.2285	276.5		Nehlich et al. 2014		english	https://www.thewindpower.net/windfarm_fr_3516_kolsa-(sachsen).php		animal	pig
12	Germany	Halberstadt	human	2.3		-19.5	8.6	51.8775	11.0444	211		Nehlich et al. 2014		english	https://www.halberstadt.de/de/presseartikel-details/graeberfeld-aus-der-fruehen-bronzezeit-sonntagsfeld-ist-archaeologischer-dauerbrenner.html	no	human	human
36	Iceland	Skutustadir	sheep	2.3		-21.8	4.4	65.5685	-17.0393	40.96	few 100m	Sayle et al. 2013			google map		animal	Sheep
83	Switzerland	Niederried	human	2.31		-21.51	8.36	46.7175	7.92861	369.112	exact	Siebke et al. 2020			Siebke et al.2020		human
74	Switzerland	Twann	red deer	2.37		-23.64	5.86	47.0933	7.15611	322.312	exact	Siebke et al. 2020			Siebke et al.2020		animal	Cervus
48	Sweden	Västeras	sheep	2.4		-21	5.1	59.6082	16.5465	75	exact	Ahlin Sundman et al. 2018		english	https://geohack.toolforge.org/geohack.php?pagename=File:Dominikankonventet_i_V%C3%A4ster%C3%A5s_1500.JPG&params=059.608185_N_0016.546504_E_globe:Earth_type:camera_heading:84.00&language=en	no	animal	Ovis/	no
62	Roumania	Sarata Monteuru	human	2.4		-20.3	7.3	45.1461	26.6431	170	few meters	Aguraiuja 2017			google map		human
62	Roumania	Sarata Monteuru	human	2.4		-20.4	8.8	45.1461	26.6431	170	few meters	Aguraiuja 2017			google map		human
161	France	Gurgy (Noisats)	human	2.4		-20.7	11.6	47.874	3.55944	288		Rey et al. 2019		english	http://www.bourgogne-franche-comte.developpement-durable.gouv.fr/IMG/pdf/a1_auxe_tri_enjeuxv2_cle7ef9e6-1.pdf		human
19	Germany	Neckarsulm	animal (average)	2.4				49.1823	9.2389	428.72	few meters	Nehlich, Wahl 2010		german	https://de.wikipedia.org/wiki/Neckarsulm#Vor-_und_Fr%C3%BChgeschichte		animal	average
12	Germany	Halberstadt	human	2.4		-19.8	7.4	51.8775	11.0444	211		Nehlich et al. 2014		english	https://www.halberstadt.de/de/presseartikel-details/graeberfeld-aus-der-fruehen-bronzezeit-sonntagsfeld-ist-archaeologischer-dauerbrenner.html	no	human	human
185	Switzerland	Müsingen	human	2.41		-19.94	8.52	46.865	7.56903	286		Moghadamm et al. 2016		NASA	https://www.google.com/maps/place/Gr%C3%A4berfeld+M%C3%BCnsingen-Rain/@46.8645045.7.5690725.15z/data=!4m5!3m4!1s0x0:0xf4a64464b28f575!8m2!3d46.8645045!4d7.5690725		human
74	Switzerland	Twann	bovid	2.42		-22.16	4.77	47.0933	7.15611	322.312	exact	Siebke et al. 2020			Siebke et al.2020		animal	Bos
66	Serbia	Vinča-Belo Brdo	human	2.5		-20.9	12	44.7558	20.6286	291.446	exact	Nehlich et al. 2010			https://fr.wikipedia.org/wiki/Vin%C4%8Da-Belo_brdo		human
159	France	Berry-au-Bac	human	2.5		-20.3	11.6	49.4047	3.88933	203		Drucker et al.2016			https://www.cepam.cnrs.fr/publications/collections-cepam/cra-monographies/117-le-site-neolithique-de-berry-au-bac-le-chemin-de-la-pecherie-aisne/		human
13	Germany	Karsdorf	cattle	2.5		-20.7	7.8	51.2942	11.6451	274	approximate	Nehlich et al. 2014		english	karsdorf	maybe	animal	cattle
[truncated: 2,125 more rows]
