# Supplementary material for: Triple sulfur-oxygen-strontium isotopes probabilistic geographic assignment of archaeological remains using a novel sulfur isoscape of western Europe
Source: PLoS One. 2021 May 5;16(5):e0250383. doi: 10.1371/journal.pone.0250383 (PMC8099095; doi:10.1371/journal.pone.0250383)
Supplement: S2 Dataset — (CSV) [file pone.0250383.s004.csv]

ID	d18O	Sr	Tooth	d34S	Lat	Long
337_20787	-3.6	0.7124	M3		-1.68	48.11
337_20764	-5.9	0.70968	PM3	8	-1.68	48.11
337_20765	-4.4	0.70974	M2	9.8	-1.68	48.11
337_20781	-4.4	0.70959	PM3	10.9	-1.68	48.11
337_20801	-6.3	0.709	M3	3.9	-1.68	48.11
337_20788	-4.4	0.71092	M3		-1.68	48.11
332_20183	-3.9	0.71005	PM3	-2.4	-1.68	48.11
322_20185	-4.3	0.71146	M2	14.1	-1.68	48.11
322_20188	-3.5	0.71084	M3	10.6	-1.68	48.11
322_20193	-3.8	0.71434	M3	10.7	-1.68	48.11
Louise	-4	0.71079	PM3 ou PM4	14.7	-1.68	48.11
Louis de Plessix	-2.92	0.712458496	M2	14.83	-1.68	48.11
Dog	-5	0.7127	P4	13.3	-1.68	48.11
Pig	-4.5	0.71164	dp4		-1.68	48.11
Cow	-6	0.71467	M1 inf	12	-1.68	48.11
Veal	-4.8	0.71376	?	11	-1.68	48.11
Sheep	-4.3	0.71242	?	12	-1.68	48.11
